# Supplementary material for: B cell zone reticular cell microenvironments shape CXCL13 gradient formation
Source: Nat Commun. 2020 Jul 22;11:3677. doi: 10.1038/s41467-020-17135-2 (PMC7376062; doi:10.1038/s41467-020-17135-2)
Supplement: Supplementary file 4 — Source Data [file 41467_2020_17135_MOESM4_ESM.zip]

Archive with 47 entries (47 files):
- main figures/1b_absolute.xlsx
- main figures/1b_freq.xlsx
- main figures/1c_absolute.xlsx
- main figures/1c_freq.xlsx
- main figures/1d_absolute.xlsx
- main figures/1d_freq.xlsx
- main figures/1e.xlsx
- main figures/1f.xlsx
- main figures/2d.xlsx
- main figures/2e_decayrate.xlsx
- main figures/2e_diffusion.xlsx
- main figures/2f.xlsx
- main figures/3b.xlsx
- main figures/3c.xlsx
- main figures/3d.xlsx
- main figures/4b.xlsx
- main figures/4c.xlsx
- main figures/5b.xlsx
- main figures/5d.xlsx
- main figures/5e.xlsx
- main figures/5f.xlsx
- main figures/5g.xlsx
- main figures/6b.xlsx
- main figures/6f.xlsx
- main figures/6g.xlsx
- main figures/6h.xlsx
- main figures/Fig 5A_040708_1.pdf
- main figures/Fig 5C_050309.pdf
- main figures/mergeExcelFiles.py
- supplementary figures/7b.xlsx
- supplementary figures/Fig S4B.pdf
- supplementary figures/mergeExcelFiles.py
- supplementary figures/S10.xlsx
- supplementary figures/S11a.xlsx
- supplementary figures/S11b.xlsx
- supplementary figures/S2c.xlsx
- supplementary figures/S3_stroma.xlsx
- supplementary figures/S3a.xlsx
- supplementary figures/S4.xlsx
- supplementary figures/S4a.tif
- supplementary figures/S5.xlsx
- supplementary figures/S6a.xlsx
- supplementary figures/S6b.xlsx
- supplementary figures/S7c.xlsx
- supplementary figures/S8.xlsx
- SourceData_supplementary.xlsx
- SourceData_mainFIgures.xlsx
