# Supplementary material for: B cell zone reticular cell microenvironments shape CXCL13 gradient formation
Source: Nat Commun. 2020 Jul 22;11:3677. doi: 10.1038/s41467-020-17135-2 (PMC7376062; doi:10.1038/s41467-020-17135-2)
Supplement: Supplementary file 4 — Source Data [file 41467_2020_17135_MOESM4_ESM.zip › main figures/1b_absolute.xlsx]

## Sheet: Sheet1
RC	RC	RC	RC		FDC	FDC	FDC	FDC
15	9	12	9		13	10	13	17
9	8	10	5		17	11	17	21
14	6	6	8		12	8	19	20
8	11	9	13		9	13	11	25
6	9	8	11		17	6	10	20
3	3	8	15		15	18	16	10
6	12	12	13		13	17	9	17
5	8	18	12		23	9	22	18
12	5	11	20		19	18	15	15
10	10	10	8		20	19	10	18
12	11	13	15		21	23	12	23
10	10	6	11		20	15	14	19
15	13	9	18		23	12	15	17
12	3	13	11		20	9	22	36
8	6	9	14		10	21	18	16
8	13	15	17		11	18	8	29
9	10	8	20		13	16	22	23
8	11	14	13		9	8	28	25
14	10	12	15		23	4	18	23
14	5	6	22		21	21	16	34
15	11	9	21		19	20	13	16
9	9	13	9		22	16	14	17
9	11	6	28		12	6	21	25
12	7	7	23		21	12	20	16
13	9	7	21		14	22	21	21
9	10	15	16		35	18	21	27
17	10	6	8		14	21	22	17
11	18	5	9		13	16	28	16
15	13	11	14		21	21	24	35
14	14	10	15		18	22	27	30
19	15	4	19		22	18	8	24
13	16	6	14		29	20	14	18
20	17	5	13		25	11	25	15
12	14	5	15		24	17	15	22
5	7	7	11		19	12	9	18
11	20	11	9		18	16	21	25
11	9	9	4		15	14	23	13
10	8	6	9		26	11	21	16
7	14	9	7		20	22	15	16
7	13	5	9		15	31	15	28
10	15	22	7		29	16	15	23
9	8	15	8		14	18	8	17
14	8	16	7		15	20	24	12
10	8	16	12		23	11	18	21
8	6	5	9		24	15	17	19
11	10	9	9		19	10	22	20
6	12	13	11		13	10		11
4	10	13	10		24			20
6	11	5	18		22			18
8	16	8	15		12
6	11	6	11		19
6	14	6	15		13
4	9	6	4		15
4	9	9	7		13
7	2	13	8		24
2	11	2	19		23
12	11	10	8		24
8	14	21	5		25
10	11	15	4		8
10	12	12	12		17
6	8	14	9		32
15	8	9	6		25
6	10	10	12		19
7	9	12	13		22
2	3	3	9		21
3	6	6	18		21
9	10	7	18		20
17	8	3	20		25
15	11	5	8		31
9	9	4	11		21
5	6	6	6		32
15	12	3	14		25
11	10	10	15		14
9	17	9	13		12
8	17	1	5
9	14	12	7
10	18	10	11
12	16	14	9
12	8		21
10	13		9
7	7		9
13	8		24
10	16		17
9	16		26
7	19		16
9	19		6
5	11		5
7	15		3
5	6		8
7	16		5
11	15		7
4	14		6
4	3		5
6	5		20
3	5		4
7	6		15
6	4		13
9	9		8
8	7
6	7
10	7
7	10
7	12
6	11
6	11
4	4
4	6
6	6
7	5
9	9
11	7
4	10
4
5
8
6
9
6
7
6
14
6
11
11
12
8
4
7
8
6
8
5
5
8
9
7
4
8
8
14
5
10
11
14
6	3	6	4
9	4	7	4
7	9	7	9
7	10	7	7
7	6	9	10
6	10	6	5
9	4	8	9
8	4	8	9
6	5	7	15
6	5	5	7
12	8	14	11
6	5	10	12
6	7	9	8
7	3	8	9
7	11	5	8
4	6	6	9
11	7	6	7
6	12	9	13
4	12	9	5
7	12	10	7
4	8	11	15
5	5	7	8
4	7	10	8
4	7	7	8
5	6	3	8
5	9	8	7
4	7	5	12
7	5	9	8
4	12	7	8
3	6	8	8
7	4	7	3
8	7	4	4
7	5	6	7
5		6	5
		7	7
		8	6
			7
			10
			5
			6
			6
			12
