# Supplementary material for: B cell zone reticular cell microenvironments shape CXCL13 gradient formation
Source: Nat Commun. 2020 Jul 22;11:3677. doi: 10.1038/s41467-020-17135-2 (PMC7376062; doi:10.1038/s41467-020-17135-2)
Supplement: Supplementary file 4 — Source Data [file 41467_2020_17135_MOESM4_ESM.zip › main figures/1b_freq.xlsx]

## Sheet: Sheet1
	RC					FDC
2	1.1236	0.689655	1.75439	0		0	0	0	0
4	12.3596	8.27586	6.14035	6.42857		0	2.12766	0	0
6	21.9101	16.5517	24.5614	12.1429		0	4.25532	0	0
8	23.5955	17.931	20.1754	22.8571		1.35135	4.25532	6.52174	0
10	16.8539	19.3103	21.9298	15		4.05405	10.6383	8.69565	2.04082
12	11.7978	16.5517	8.77193	11.4286		6.75676	14.8936	4.34783	4.08163
14	6.17978	8.27586	8.77193	8.57143		14.8649	4.25532	10.8696	2.04082
16	3.93258	6.89655	5.26316	9.28571		6.75676	14.8936	17.3913	16.3265
18	1.1236	3.44828	0.877193	4.28571		6.75676	17.0213	10.8696	22.449
20	1.1236	2.06897	0	4.28571		14.8649	8.51064	4.34783	12.2449
22	0	0	1.75439	2.85714		14.8649	14.8936	21.7391	8.16327
24	0	0	0	1.42857		13.5135	2.12766	6.52174	10.2041
26	0	0	0	0.714286		8.10811	0	2.17391	8.16327
28	0	0	0	0.714286		0	0	6.52174	4.08163
30	0	0	0	0		2.7027	0	0	4.08163
32	0	0	0	0		4.05405	2.12766	0	0
34	0	0	0	0		0	0	0	2.04082
36	0	0	0	0		1.35135	0	0	4.08163
