# Supplementary material for: B cell zone reticular cell microenvironments shape CXCL13 gradient formation
Source: Nat Commun. 2020 Jul 22;11:3677. doi: 10.1038/s41467-020-17135-2 (PMC7376062; doi:10.1038/s41467-020-17135-2)
Supplement: Supplementary file 4 — Source Data [file 41467_2020_17135_MOESM4_ESM.zip › main figures/1c_freq.xlsx]

## Sheet: Sheet1
	RC					FDC
0		0	0	0	0		0	0	0	0
10		13.2388	2.61845	4.85269	3.72751		1.97694	1.21457	0.31348	0.626305
20		32.3877	19.4514	20.6239	15.5527		10.5437	7.28745	9.40439	2.50522
30		20.922	25.5611	27.0364	23.0077		16.804	18.2186	10.6583	14.1962
40		14.6572	23.3167	23.2236	21.7224		18.7809	26.3158	17.8683	12.1086
50		7.0922	12.5935	12.4783	11.8252		15.1565	19.0283	16.6144	15.8664
60		5.20095	9.10224	6.41248	11.054		13.1796	13.7652	14.7335	15.6576
70		3.19149	4.48878	3.81282	6.16967		8.23723	7.28745	7.21003	14.8225
80		1.41844	1.87032	1.38648	3.59897		6.2603	4.45344	7.83699	11.0647
90		0.945626	0.623441	0.17331	1.67095		5.76606	1.21457	4.38871	7.93319
100		0.827423	0.249377	0	0.899743		2.47117	1.21457	3.76176	3.54906
110		0.118203	0.124688	0	0.771208		0.823723	0	3.1348	1.04384
120		0	0	0	0		0	0	2.82132	0.626305
130		0	0	0	0		0	0	1.25392	0
