# Supplementary material for: B cell zone reticular cell microenvironments shape CXCL13 gradient formation
Source: Nat Commun. 2020 Jul 22;11:3677. doi: 10.1038/s41467-020-17135-2 (PMC7376062; doi:10.1038/s41467-020-17135-2)
Supplement: Supplementary file 4 — Source Data [file 41467_2020_17135_MOESM4_ESM.zip › main figures/1d_absolute.xlsx]

## Sheet: Sheet1
RC	RC	RC	RC		FDC	FDC	FDC	FDC
0.466667	0.5	0.424242	0.416667		0.538462	0.555556	0.461538	0.544118
0.527778	0.428571	0.488889	0.5		0.5	0.490909	0.463235	0.519048
0.483516	0.466667	0.666667	0.75		0.590909	0.571429	0.479532	0.531579
0.857143	0.418182	0.5	0.397436		0.777778	0.435897	0.709091	0.533333
0.533333	0.472222	0.75	0.563636		0.529412	0.866667	0.577778	0.547368
0.666667	1	0.607143	0.533333		0.52381	0.346405	0.366667	0.711111
0.666667	0.409091	0.5	0.576923		0.602564	0.397059	0.583333	0.470588
0.9	0.392857	0.45098	0.606061		0.391304	0.583333	0.372294	0.588235
0.515152	0.8	0.527273	0.452632		0.380117	0.509804	0.428571	0.552381
0.644444	0.511111	0.933333	0.714286		0.626316	0.508772	0.644444	0.647059
0.530303	0.454545	0.641026	0.571429		0.571429	0.426877	0.5	0.442688
0.577778	0.555556	1	0.490909		0.621053	0.647619	0.505495	0.619883
0.419048	0.487179	0.527778	0.457516		0.565217	0.590909	0.390476	0.617647
0.69697	0.333333	0.410256	0.636364		0.473684	0.555556	0.593074	0.438095
0.75	0.466667	0.611111	0.615385		0.866667	0.447619	0.888889	0.966667
0.75	0.25641	0.419048	0.470588		0.672727	0.51634	0.642857	0.571429
0.638889	0.333333	0.857143	0.684211		0.602564	0.35	0.645022	0.624506
0.678571	0.436364	0.43956	0.5		0.722222	0.857143	0.542328	0.563333
0.406593	0.488889	0.318182	0.533333		0.608696	1	0.555556	0.624506
0.549451	0.5	0.533333	0.593074		0.671429	0.442857	0.658333	0.370766
0.438095	0.4	0.5	0.614286		0.795322	0.473684	0.897436	0.591667
1	0.611111	0.397436	0.666667		0.640693	0.541667	0.703297	0.580882
1	0.418182	0.533333	0.44709		0.666667	0.866667	0.452381	0.596667
0.621212	0.52381	0.47619	0.581028		0.62381	0.606061	0.736842	0.75
0.551282	0.583333	0.666667	0.52381		0.527473	0.558442	0.733333	0.57619
0.5	0.688889	0.361905	0.475		0.408403	0.653595	0.685714	0.512821
0.492647	0.666667	0.466667	0.607143		0.417582	0.561905	0.632035	0.544118
0.636364	0.490196	0.5	0.638889		0.525641	0.791667	0.547619	0.708333
0.457143	0.589744	0.527273	0.549451		0.614286	0.590476	0.565217	0.406723
0.56044	0.406593	0.6	0.514286		0.751634	0.558442	0.524217	0.567816
0.432749	0.685714	0.833333	0.450292		0.632035	0.601307	0.75	0.597826
0.512821	0.658333	0.533333	0.527473		0.549261	0.615789	0.824176	0.803922
0.321053	0.632353	0.7	0.474359		0.513333	0.563636	0.6	0.809524
0.560606	0.626374	0.8	0.561905		0.536232	0.647059	0.733333	0.562771
0.8	0.47619	0.428571	0.490909		0.824561	0.545455	0.722222	0.666667
0.381818	0.405263	0.490909	0.361111		0.882353	0.766667	0.695238	0.49
0.418182	0.527778	0.5	0.666667		1	0.736264	0.656126	0.705128
0.444444	0.75	0.466667	0.472222		0.624615	0.472727	0.638095	0.733333
0.571429	0.406593	0.416667	0.714286		0.678947	0.428571	0.733333	0.933333
0.52381	0.448718	0.7	0.638889		1	0.322581	0.742857	0.587302
0.466667	0.361905	0.428571	0.714286		0.549261	0.675	0.495238	0.624506
0.555556	0.678571	0.495238	0.535714		0.989011	0.69281	0.642857	0.955882
0.428571	0.678571	0.616667	0.714286		0.980952	0.605263	0.576087	0.984848
0.4	0.642857	0.616667	0.393939		0.652174	0.672727	0.359477	0.595238
0.464286	0.6	0.4	0.472222		0.528986	0.809524	0.977941	0.80117
0.345455	0.444444	0.888889	0.527778		0.584795	0.6	0.69697	0.668421
0.4	0.484848	0.692308	0.436364		0.833333	0.622222		0.6
0.833333	0.533333	0.692308	0.755556		0.525362			0.589474
0.6	0.509091	0.5	0.568627		0.47619			0.647059
0.571429	0.425	0.464286	0.580952		0.681818
0.866667	0.563636	0.6	0.890909		0.549708
0.866667	0.527473	0.733333	1		0.833333
0.666667	0.611111	0.666667	0.833333		0.980952
0.5	0.583333	0.555556	0.428571		0.653846
0.333333	1	0.358974	0.535714		0.536232
1	0.563636	1	0.54386		0.56917
0.469697	0.545455	0.533333	0.607143		0.583333
0.607143	0.450549	0.37619	0.6		0.57
0.711111	0.472727	0.571429	0.833333		0.75
0.6	0.560606	0.787879	0.469697		0.544118
0.533333	0.642857	0.626374	0.611111		0.443548
0.457143	0.642857	0.472222	0.6		0.583333
0.533333	0.466667	0.444444	0.590909		0.520468
0.47619	0.611111	0.363636	0.564103		0.627706
1	1	1	0.861111		0.719048
0.333333	0.733333	0.733333	0.418301		0.72381
0.527778	0.555556	0.571429	0.464052		0.731579
0.448529	0.5	1	0.610526		0.566667
0.571429	0.563636	0.7	0.821429		0.494624
0.777778	0.694444	1	0.636364		0.652381
0.6	0.6	0.666667	0.466667		0.475806
0.380952	0.469697	0.666667	0.648352		0.586667
0.654545	0.666667	0.688889	0.580952		0.989011
0.666667	0.463235	0.888889	0.730769		0.69697
0.821429	0.382353		0.5
0.666667	0.582418	0.772727	0.619048
0.622222	0.444444	1	0.454545
0.560606	0.491667	0.461538	0.5
0.560606	0.892857	0.866667	0.647619
0.488889	0.525641	0.714286	0.583333
0.666667	0.619048	0.619048	0.638889
0.461538	0.678571	0.809524	0.554348
0.622222	0.608333	0.472222	0.617647
0.527778	0.583333	0.666667	0.56
0.571429	0.538012	0.571429	0.625
0.444444	0.538012	0.5	0.6
0.5	0.981818	0.619048	0.7
0.619048	0.6	0.7	0.666667
0.9	0.533333	0.417582	0.392857
0.571429	0.616667	0.622222	0.5
0.490909	0.419048	0.583333	0.571429
0.666667	0.637363	0.5	0.533333
0.5	0.333333	0.6	0.7
0.6	0.8	0.6	0.742105
1	0.8	0.6	0.833333
0.571429	0.466667	0.833333	0.695238
0.666667	0.666667	0.972222	0.730769
0.611111	0.583333	0.933333	0.678571
0.392857	0.809524	0.6	0.833333
0.6	0.857143	0.571429	0.833333
0.466667	0.809524	0.822222	0.388889
0.571429	0.533333	0.571429	0.47619
0.619048	0.515152	1	0.488889
0.6	0.581818	0.535714	0.4
0.533333	0.454545	0.7	0.555556
0.5	0.833333	0.472222	0.666667
0.333333	0.6	0.666667	0.514286
0.266667	0.6	0.571429	0.619048
0.619048	0.7	0.809524	0.545455
0.5	0.611111	0.666667	0.515152
0.490909	0.571429	1	0.714286
0.5	1	1	0.611111
0.5	0.666667	0.47619	0.642857
0.4	0.666667	0.464286	0.527778
0.535714	0.444444		0.619048
0.6	0.488889		0.615385
0.444444	0.6		0.8
0.533333	0.444444		0.47619
0.52381	0.333333		0.580952
0.466667	0.333333		0.428571
0.516484	0.5		0.464286
0.733333	0.6		0.535714
0.345455	0.428571		0.5
0.545455	0.7		0.666667
0.393939	0.428571		0.530303
0.571429	0.333333		0.714286
0.5	0.472727		0.75
0.619048	0.6		0.678571
0.535714	0.714286		0.333333
0.666667	0.681818		0.333333
0.535714	0.681818		0.47619
0.6	0.636364		0.8
0.6	0.571429		0.714286
0.5	0.6		0.733333
0.444444	0.428571		0.47619
0.52381	0.428571		0.644444
0.833333	0.4		0.5
0.392857	0.444444		0.733333
0.892857	0.428571		0.6
0.538462	0.6		0.727273
0.5	0.439394
0.466667	0.666667
0.527273	1
0.351648	0.619048
0.733333	0.7
0.527778
0.571429
0.619048
0.666667
0.666667
0.444444
0.535714
0.533333
0.6
0.5
0.6
0.6
0.571429
0.571429
0.666667
0.381818
0.466667
0.5
0.47619
0.666667
0.5
0.5
0.666667
0.6
0.6
0.5
0.619048
0.5
0.333333
0.761905
0.75
0.761905
0.7
