# Supplementary material for: B cell zone reticular cell microenvironments shape CXCL13 gradient formation
Source: Nat Commun. 2020 Jul 22;11:3677. doi: 10.1038/s41467-020-17135-2 (PMC7376062; doi:10.1038/s41467-020-17135-2)
Supplement: Supplementary file 4 — Source Data [file 41467_2020_17135_MOESM4_ESM.zip › main figures/1d_freq.xlsx]

## Sheet: Sheet1
	RC					FDC
0	0	0	0	0		0	0	0	0
0.1	0	0	0	0		0	0	0	0
0.2	0	0	0	0		0	0	0	0
0.3	4.49438	4.82759	0.884956	1.42857		0	4.25532	0	0
0.4	12.3596	18.6207	13.2743	8.57143		6.75676	14.8936	10.8696	8.16327
0.5	33.7079	24.8276	26.5487	31.4286		27.027	17.0213	21.7391	18.3673
0.6	25.8427	27.5862	20.354	31.4286		28.3784	38.2979	28.2609	44.898
0.7	11.7978	13.7931	16.8142	17.1429		17.5676	10.6383	28.2609	12.2449
0.8	5.61798	4.82759	7.9646	7.85714		9.45946	6.38298	4.34783	8.16327
0.9	3.37079	1.37931	5.30973	1.42857		2.7027	6.38298	4.34783	2.04082
1	2.80899	4.13793	8.84956	0.714286		8.10811	2.12766	2.17391	6.12245
