# Supplementary material for: B cell zone reticular cell microenvironments shape CXCL13 gradient formation
Source: Nat Commun. 2020 Jul 22;11:3677. doi: 10.1038/s41467-020-17135-2 (PMC7376062; doi:10.1038/s41467-020-17135-2)
Supplement: Supplementary file 4 — Source Data [file 41467_2020_17135_MOESM4_ESM.zip › main figures/1e.xlsx]

## Sheet: Sheet1
	Path length
1	5.40441	4.58484	5.72099	7.03616
2	17.0006	10.6779	13.3453	16.0692
3	27.0374	16.4358	18.7555	21.4701
4	26.2592	19.6389	19.6281	19.8899
5	16.1366	18.9528	17.2284	15.2909
6	5.84252	15.1521	11.6383	10
7	2.26716	9.59337	6.95899	5.9827
8	0.0520833	4.07892	3.95942	2.74371
9	0	0.834756	1.96335	1.18711
10	0	0.0505913	0.703534	0.330189
11	0	0	0.0981675	0
