# Supplementary material for: B cell zone reticular cell microenvironments shape CXCL13 gradient formation
Source: Nat Commun. 2020 Jul 22;11:3677. doi: 10.1038/s41467-020-17135-2 (PMC7376062; doi:10.1038/s41467-020-17135-2)
Supplement: Supplementary file 4 — Source Data [file 41467_2020_17135_MOESM4_ESM.zip › main figures/1f.xlsx]

## Sheet: Sheet1
B follicle	Random network
3.5758	2.39709
4.47284	2.5293
4.29336	2.45638
3.97413	2.35685
