# Supplementary material for: B cell zone reticular cell microenvironments shape CXCL13 gradient formation
Source: Nat Commun. 2020 Jul 22;11:3677. doi: 10.1038/s41467-020-17135-2 (PMC7376062; doi:10.1038/s41467-020-17135-2)
Supplement: Supplementary file 4 — Source Data [file 41467_2020_17135_MOESM4_ESM.zip › main figures/2d.xlsx]

## Sheet: Sheet1
Model 1	Model 2
46.5	34
47	36
46	35
48	33
44	37
46	35
46	35
45	35
46	35
46	35
45	35
47	35
47	35
31	35
44	34
44	35
47	35
45	35
41.5	34
49	37
43	35
49	34
45	35
46	35
48	35
38	35
44	36
41	36
43	34
43	35
45	35
43	33
45	35
47	35
43	34
46	35.5
46.5	35
49	35
43	36
40.5	35
42	36
45	35
44	36
44	34
44	34.5
31	35
45	34
47.5	37
46	34
47	35
43	34
46	35
43	35
45.5	36
44	35
42.5	36
48	35
46	35
46	34
46	34
46	36
46	34
46	34
44.5	35
46	34
47	35
45	36
43	36
47	37
45	36
47	35
45	33
46.5	36
44	34
42	35
44	35
46	34
47.5	34
43	34
47	35
45	35
45	35
40	36
48	35
46	35
48	34.5
44	35
46	36
43	35
44	35
46	34
44	35
44.5	36
45	36
43.5	35.5
43	34
47	35
44	34
45	34
45	35
42	36
47	36
43	36
46	35
43	34
44.5	34
46.5	34
40	36
45	35
45	35
45.5	34.5
44	36
44	34
44	35
47	34
43.5	36
46	34
46	37
45	34
45	35
44	35
47	36
43	35
43	36
44	35
41.5	36
47.5	36
44	34
45	34
42	35
45	34
45	37
43	35
44	35
45	36
45	36.5
46	37
45	35
43	36
45	34
48	35
43	34
45	36
46	35
45	36
43	35
46	35
47	35
43	35
44	36
43	35
45	35
44	35
42	36
43	36
44	37
43	36
44	36
44	35
44.5	34
46	35
41	35.5
45	36
47	34
46	33
46	36
49	34
45	37
47	34
47	35
46	35
47	34
47	35
43	35
44	34
44	35.5
41	36
41	35
44	35
46	35
46	36
45	35
45	34
43	35
45	35
46	36
47	35
45	35.5
46	35
46	35
46	34
43	34
45	35
46	35
44.5	35
41	36
47	34.5
41	36
45	35
42	36
