# Supplementary material for: B cell zone reticular cell microenvironments shape CXCL13 gradient formation
Source: Nat Commun. 2020 Jul 22;11:3677. doi: 10.1038/s41467-020-17135-2 (PMC7376062; doi:10.1038/s41467-020-17135-2)
Supplement: Supplementary file 4 — Source Data [file 41467_2020_17135_MOESM4_ESM.zip › main figures/2e_diffusion.xlsx]

## Sheet: 2e_diffusion
	diffusion
1	14.8704
2	2.43625
3	14.3181
4	3.82302
5	5.41225
6	5.89424
7	5.82264
8	5.41225
9	7.1291
10	5.26225
11	3.14542
12	4.85594
13	5.26225
14	1.61785
15	13.9068
16	14.8584
17	7.12008
18	15.0881
19	2.32084
20	12.4607
21	2.14625
22	7.22061
23	15.5269
24	4.45496
25	10.8307
26	15.5941
27	15.5968
28	4.49734
29	7.11683
30	2.28661
31	1.83518
32	15.0326
33	15.4235
34	13.9068
35	7.6161
36	14.5693
37	13.8825
38	13.7714
39	1.62511
40	6.06182
41	2.90486
42	3.15353
43	5.61447
44	14.1245
45	4.54882
46	3.87141
47	4.96061
48	5.58629
49	3.05724
50	3.24824
51	14.9379
52	5.95391
53	13.4227
54	14.6994
55	14.2015
56	15.3814
57	13.6302
58	4.9421
59	14.159
60	2.28661
61	14.9065
62	4.0108
63	4.6163
64	7.11683
65	5.91743
66	5.1307
67	14.142
68	2.66346
69	14.5898
70	2.28318
71	6.80578
72	7.54841
73	1.61117
74	8.79963
75	3.38886
76	3.91998
77	3.78138
78	13.3566
79	1.80431
80	1.64509
81	14.9895
82	4.64653
83	3.07973
84	1.68542
85	6.07259
86	4.55824
87	1.77473
88	2.77269
89	2.53388
90	6.55805
91	2.61361
92	4.61506
93	1.76637
94	14.8794
95	12.5605
96	3.03146
97	2.43625
98	15.4376
99	4.40465
100	5.83931
101	2.60474
102	6.43112
103	3.27239
104	14.8794
105	1.73301
106	14.738
107	1.62715
108	15.5965
109	7.11683
110	6.80141
111	12.9634
112	14.5971
113	2.60474
114	1.67172
115	3.05724
116	13.9085
117	2.84883
118	8.16124
119	5.20784
120	14.2598
121	2.28318
122	15.2044
123	1.61671
124	1.77482
125	1.63365
126	1.64974
127	6.69936
128	2.55391
129	1.75006
130	4.91713
131	1.63617
132	15.4376
133	5.89462
134	5.2255
135	15.0043
136	12.7416
137	5.83931
138	3.7034
139	15.5087
140	14.7002
141	5.13957
142	2.81931
143	14.2598
144	14.6445
145	13.1448
146	1.80431
147	5.58629
148	1.64775
149	5.04333
150	1.71578
151	14.7326
152	1.72777
153	1.62715
154	14.8719
155	1.95973
156	1.82052
157	5.44822
158	5.83931
159	6.6295
160	7.3424
161	5.26225
162	3.05724
163	5.1611
164	14.744
165	1.62536
166	15.3175
167	3.53171
168	14.6558
169	4.94028
170	5.58878
171	15.5884
172	6.47468
173	2.16505
174	7.22061
175	14.7235
176	12.8522
177	3.06533
178	2.32084
179	5.20784
180	6.448
181	2.77662
182	4.94623
183	12.7416
184	1.63518
185	5.78067
186	5.20784
187	14.5886
188	4.20789
189	3.87141
190	1.60212
191	14.1792
192	4.0108
193	1.76852
194	5.13957
195	13.2399
196	7.67694
197	13.4227
198	4.54613
199	6.08338
200	1.60589
