# Supplementary material for: B cell zone reticular cell microenvironments shape CXCL13 gradient formation
Source: Nat Commun. 2020 Jul 22;11:3677. doi: 10.1038/s41467-020-17135-2 (PMC7376062; doi:10.1038/s41467-020-17135-2)
Supplement: Supplementary file 4 — Source Data [file 41467_2020_17135_MOESM4_ESM.zip › main figures/2f.xlsx]

## Sheet: 2f
	MC	MI	Speed	Scanning Rate
1	1.61956	0.0558769	2.19e-05	0.44144
2	4.27764	2.37e-07	0.118509	0.442532
3	0.998267	0.106295	0.324756	0.473849
4	3.41e-05	0.0286922	0.561863	0.422894
5	1.06874	0.000393279	1.04717	0.395676
6	0.867882	0.00338856	1.21981	0.385426
7	0.00186438	0.0187786	0.946781	0.414907
8	0.905532	0.00139882	1.02659	0.397996
9	0.910469	0.0192176	0.0208483	0.389358
10	0.480106	0.0119964	0.8925	0.41487
11	1.75899	0.000237044	0.877935	0.414603
12	0.832558	0.00993455	0.985237	0.41054
13	0.879825	0.00644542	0.973613	0.408315
14	2.11206	0.0264568	0.350198	0.44303
15	0.630773	0.0973447	0.339406	0.472332
16	0.814183	0.10904	0.294086	0.473197
17	0.104425	0.0603051	0.527679	0.436297
18	1.1081	0.116746	0.255858	0.471942
19	4.34002	0.000517166	0.10908	0.441338
20	1.00136	0.06655	0.149382	0.452667
21	3.60156	0.00473199	0.411883	0.451706
22	0.159666	0.0520842	0.739029	0.435895
23	0.467162	0.111261	0.248698	0.470417
24	1.98757	0.0122231	0.777412	0.423047
25	1.52399	0.012977	0.0404851	0.391696
26	0.824328	0.115183	0.238661	0.468411
27	1.42112	0.0683168	0.0171329	0.443394
28	2.34946	0.00428052	0.00751237	0.396379
29	0.45732	0.0450322	0.805643	0.433234
30	2.04334	0.0235659	0.408422	0.42995
31	3.466	0.00932881	0.400038	0.456179
32	0.325034	0.101323	0.272922	0.469405
33	0.693892	0.11408	0.252727	0.471583
34	0.614541	0.0961994	0.346276	0.471214
35	1.77676	0.00881904	0.0262123	0.399872
36	0.958471	0.0734811	0.142531	0.45549
37	0.183684	0.0851898	0.28358	0.467592
38	0.96113	0.0700818	0.179589	0.457931
39	3.30457	0.0135667	0.357261	0.458834
40	1.63208	0.0424624	0.598563	0.438566
41	3.50584	3.27e-05	0.511106	0.438716
42	3.10405	0.00124067	0.00771846	0.406174
43	0.0415892	0.0667641	0.455302	0.427184
44	0.477599	0.0779302	0.249621	0.461703
45	1.58796	0.00775158	0.0844169	0.398612
46	0.427438	0.0215474	0.464862	0.421772
47	1.92247	0.01229	0.751692	0.422339
48	0.563994	0.0275592	0.845411	0.425194
49	2.71525	0.00623458	0.0949679	0.413176
50	2.42145	0.00169447	0.446347	0.426512
51	0.687517	0.107897	0.289283	0.472817
52	1.55516	0.0381747	0.680458	0.436593
53	0.31077	0.0808717	0.277648	0.465436
54	1.15576	0.112693	0.292988	0.473168
55	1.04937	0.104393	0.0133485	0.434204
56	1.46501	0.064905	0.0280644	0.444198
57	0.243857	0.0576077	0.0899854	0.404493
58	2.09092	0.00152396	0.00142045	0.393841
59	0.928477	0.0559528	0.162228	0.444665
60	2.18945	0.0227711	0.367468	0.431299
61	0.0260355	0.091552	0.26139	0.464272
62	0.240426	0.0253933	0.641235	0.421381
63	1.73455	0.0169495	0.792802	0.424892
64	0.363969	0.056683	0.65439	0.439393
65	2.66074	0.00793087	0.0901034	0.407235
66	1.89601	0.0113148	0.016767	0.39492
67	0.769827	0.0755227	0.197487	0.460141
68	2.76197	0.000240422	0.723	0.426106
69	1.35837	0.0622697	0.0761913	0.44859
70	2.26239	0.00681106	0.129245	0.414642
71	0.515389	0.050218	0.689623	0.437804
72	0.0563193	0.0588847	0.736617	0.438344
73	4.43277	0.00372227	0.0928232	0.450929
74	0.0876379	0.0294824	0.0284352	0.393014
75	4.20743	0.00653386	0.0499249	0.424189
76	1.16783	0.0191105	0.187591	0.405702
77	3.68945	0.00417039	0.308505	0.425374
78	0.0481258	0.0765263	0.333314	0.458877
79	3.41578	0.0102749	0.371442	0.456582
80	1.41387	0.0359864	0.29967	0.430626
81	0.727702	0.107023	0.285501	0.470906
82	1.48424	5.34e-05	0.109808	0.402528
83	3.06405	0.0104542	0.605627	0.43473
84	3.52504	9.48e-05	0.0348494	0.413995
85	0.00494134	0.080232	0.243231	0.392315
86	0.842944	0.027336	0.699244	0.429163
87	2.62888	0.0182799	0.492013	0.443806
88	2.77935	0.0156497	0.0358492	0.405306
89	2.57749	0.00873846	0.128908	0.4172
90	0.676848	0.0465822	0.697343	0.437031
91	3.54871	0.00316643	0.363005	0.443684
92	2.49412	0.0010503	0.800822	0.4123
93	1.82722	0.0277885	0.439157	0.436625
94	0.445688	0.0836457	0.198112	0.459409
95	0.13082	0.0790188	0.278687	0.460747
96	4.00457	0.00579399	0.329704	0.439928
97	4.10321	0.00372105	0.172062	0.440617
98	0.244103	0.0949741	0.219203	0.463392
99	1.68601	0.0134292	0.770757	0.423632
100	0.0121664	0.0633094	0.503308	0.431512
101	3.81677	0.0023274	0.426335	0.448469
102	0.553054	0.0473629	0.693123	0.436901
103	0.319263	0.0383886	0.391965	0.418028
104	0.301342	0.090352	0.261919	0.460012
105	2.91928	0.0151714	0.424708	0.452716
106	0.738014	0.0797228	0.192778	0.460327
107	3.95169	0.0139901	0.0198632	0.446648
108	0.602666	0.089007	0.169688	0.458388
109	0.0499302	0.0549764	0.717001	0.437688
110	0.792588	0.053403	0.556981	0.438293
111	0.0777179	0.0537344	0.381116	0.432638
112	0.325151	0.0861834	0.249541	0.464927
113	3.78198	0.00211515	0.435001	0.448567
114	1.66927	0.0305683	0.415181	0.436103
115	2.90042	0.00281693	0.138201	0.419327
116	0.173002	0.0878649	0.181253	0.409458
117	2.67911	0.00741418	0.547887	0.432414
118	0.438057	0.0246018	0.0441925	0.390519
119	1.4787	0.0192643	0.668481	0.427927
120	0.0402713	0.0824707	0.309784	0.461231
121	2.59168	0.00805185	0.0649382	0.410809
122	0.529181	0.0991038	0.147419	0.432318
123	3.93395	0.0134063	0.12418	0.446739
124	2.95533	0.0115774	0.100885	0.422041
125	2.39649	0.0228057	0.341603	0.447287
126	3.25412	0.0149511	0.25351	0.455387
127	0.120308	0.0556976	0.626564	0.437845
128	2.80328	0.0204808	0.00193396	0.399224
129	2.56201	0.0243494	0.200883	0.441501
130	2.98282	0.0183001	0.322082	0.429282
131	4.03714	0.00881559	0.159996	0.45506
132	0.409901	0.0920375	0.212734	0.462238
133	0.337926	0.040745	0.708828	0.430397
134	1.26743	0.043692	0.493514	0.435329
135	1.23685	0.117734	0.129436	0.458226
136	0.340237	0.0716471	0.215177	0.454685
137	0.889258	0.0347114	0.674698	0.433526
138	2.06515	0.0209946	0.421566	0.431435
139	0.11259	0.102888	0.237972	0.46672
140	0.218152	0.0994197	0.107623	0.429611
141	1.15403	0.019787	0.823129	0.423693
142	3.22103	0.00450667	0.478351	0.437228
143	0.0613554	0.0871579	0.312183	0.465172
144	0.534992	0.0829124	0.217843	0.462559
145	1.25138	0.0615156	0.0985154	0.45009
146	3.86921	0.00720286	0.238577	0.457177
147	0.828054	0.0217355	0.841705	0.423058
148	4.06301	0.0114173	0.0694995	0.448128
149	0.53236	0.0484159	0.235525	0.402915
150	2.84856	0.0290864	0.00108536	0.401304
151	0.0119954	0.0743292	0.30435	0.44595
152	3.17502	0.014077	0.494663	0.447766
153	4.19872	0.00972484	0.0299945	0.44967
154	0.0385734	0.0936759	0.266582	0.467246
155	4.23458	0.00357099	0.115671	0.450287
156	1.69251	0.0327133	0.247858	0.430538
157	1.02652	0.00374418	0.0885235	0.398672
158	0.991433	0.0317499	0.756883	0.431085
159	0.920664	0.0544454	0.540118	0.438601
160	0.044213	0.0403254	0.0943978	0.39064
161	1.0464	0.00737808	0.831384	0.414913
162	3.36252	0.0065267	0.0615926	0.416374
163	1.94089	0.0139529	0.00577287	0.395951
164	0.4912	0.102616	0.297289	0.472329
165	2.73007	0.00528985	0.0635006	0.416218
166	0.282191	0.105234	0.260849	0.469964
167	0.384056	0.0412759	0.300861	0.409827
168	0.771902	0.0626409	0.18912	0.445405
169	1.16334	0.0126302	0.132736	0.400961
170	2.43507	0.00100085	0.615255	0.411784
171	1.36255	0.0642077	0.0315589	0.442063
172	1.44791	0.0233549	0.589915	0.427064
173	2.21295	0.0201937	0.111727	0.411584
174	0.492637	0.046688	0.730424	0.435236
175	1.0775	0.0713503	0.137296	0.454684
176	0.586373	0.0745457	0.252331	0.460967
177	2.22372	0.0094792	0.0695629	0.403666
178	3.16509	0.000870761	0.598878	0.432945
179	1.24268	0.0170967	0.727234	0.424991
180	0.115683	0.0339998	0.329537	0.415594
181	3.66199	0.00025773	0.484376	0.439707
182	1.43932	0.0353093	0.575734	0.435602
183	0.348926	0.0709195	0.213556	0.454196
184	3.74566	0.0138859	0.0937186	0.450837
185	1.53764	0.0388311	0.649746	0.437259
186	1.85802	0.0223365	0.572174	0.431316
187	0.97197	0.0456875	0.138682	0.428429
188	0.227356	0.0441282	0.43885	0.418466
189	1.38619	0.0034192	0.623267	0.420833
190	3.24623	0.0164033	0.227889	0.453656
191	0.835026	0.100456	0.0456849	0.4271
192	1.22169	0.00650764	0.546191	0.41468
193	3.22491	0.0119619	0.403562	0.456972
194	1.33582	0.0139823	0.825229	0.420264
195	2.36214	0.0372739	0.166187	0.428755
196	0.0031511	0.00637236	0.351065	0.397327
197	1.29279	0.0316363	0.0678871	0.4277
198	0.38719	0.0302535	0.392519	0.411631
199	0.883001	0.0494643	0.583121	0.438044
200	3.18534	0.015234	0.307446	0.457328
