# Supplementary material for: B cell zone reticular cell microenvironments shape CXCL13 gradient formation
Source: Nat Commun. 2020 Jul 22;11:3677. doi: 10.1038/s41467-020-17135-2 (PMC7376062; doi:10.1038/s41467-020-17135-2)
Supplement: Supplementary file 4 — Source Data [file 41467_2020_17135_MOESM4_ESM.zip › main figures/3b.xlsx]

## Sheet: Sheet1
PBS	Heparinase II
256921	222424
147740	164986
354538	123736
270917	257569
438057	181388
434223	205611
266534	145845
103420	195957
142188	254638
719333	261377
945091	42872.3
341653	69757
374034	77202.9
515768	36411
377282	63560.6
