# Supplementary material for: B cell zone reticular cell microenvironments shape CXCL13 gradient formation
Source: Nat Commun. 2020 Jul 22;11:3677. doi: 10.1038/s41467-020-17135-2 (PMC7376062; doi:10.1038/s41467-020-17135-2)
Supplement: Supplementary file 4 — Source Data [file 41467_2020_17135_MOESM4_ESM.zip › main figures/3c.xlsx]

## Sheet: Sheet1
Heparinase II treated	Untreated
0.0116494	0.0630413
0.000892069	0.201131
0.106859	0.0254458
1.48507	0.0032788
0.00885686	0.891933
2.53785	0.0641339
1.51179	0.00455445
0.0557884	0.19368
0.00059342	0.250617
5.79393e-08	1.32917
1.98169	1.49924e-07
0.00035501	1.20268
0.33629	2.32873e-06
0.807898	0.245882
0.00010254	0.67022
0.294483	3.66461e-11
7.05914	0.0247272
0.355413	8.70407e-07
0.0398304	0.848369
0.220386	1.20196
0.0889405	0.8766
0.5642	0.113986
0.508976	0.563392
1.29949	0.529721
0.457366	1.84085
2.51781	6.37517e-05
2.19109	0.000627051
0.271295	1.9474
0.000447819	0.306539
6.10863e-05	0.490308
2.76216	0.543851
0.000524483	0.173931
0.0820449	0.239037
0.000466961	0.00132906
0.399884	0.0571455
0.0117454	0.384675
3.58255	1.68362e-06
0.91945	0.31254
0.000455174	6.21261e-07
3.885e-06	0.0448379
0.551389	0.0808899
0.624938	0.461436
0.000464063	0.810222
4.21506	0.0229767
0.0308158	0.106506
0.197968	4.9135e-07
0.492119	0.095618
1.24155e-06	0.30071
2.61058e-05	3.37537e-07
0.0685282	0.0777164
0.0798837	2.64254e-07
0.00391459	0.517012
0.452179	1.61718e-06
0.301599	7.07926e-05
1.32743	0.418651
0.0676416	1.0382e-07
0.0184622	2.55134
0.0296665	4.73185e-06
0.000665285	0.49485
0.266122	0.0410882
2.07593	0.517229
1.13159	0.000978656
0.000380381	2.99348
0.0355969	0.606502
0.0310581	0.415526
0.0497305	0.00115728
0.0539993	0.0910432
3.51068e-05	0.532837
0.00362133	1.8626
9.57939e-06	1.70505
0.0498174	0.215776
1.20567	1.25651
0.0482233	2.33865
1.78968e-05	0.233009
0.022846	8.09435e-07
6.16266e-06	0.1588
0.00169053	0.341398
0.0339995	3.38662e-05
0.0560566	0.073158
0.033369	0.110229
2.0615	3.75687
0.0490953	0.0527156
7.37436	0.0122212
0.000340603	1.23956
0.282659	0.63685
0.0214741	3.98754e-06
2.59633	0.162566
0.48612	0.412305
0.0674899	0.30007
1.49565	2.28567
0.0519653	0.962148
0.378673	0.0408337
0.182113	0.478327
1.13533	0.175813
0.306281	0.806562
0.000279598	0.60126
1.51924	0.690093
0.774425	1.47461e-05
1.32582	0.565275
0.0606057	0.1809
1.15457	5.50472e-05
0.705234	0.0510917
0.793417	0.269668
0.0320208	4.13577
0.12498	0.103423
0.00605728	0.108692
0.0590058	2.74366e-05
2.52424	0.130985
0.21988	0.0298887
6.91572e-06	0.0808903
1.02712	0.118343
0.0676851	0.204175
0.913145	0.469836
0.0924396	3.19055e-07
3.56582e-07	0.743732
0.0926648	4.43055e-05
2.20721	0.119757
0.301202	0.201836
1.2582	0.280088
0.313913	0.137241
0.892087	5.34342e-05
0.492132	0.719523
0.327116	0.107078
0.0439797	0.55221
7.34458e-10	2.1366
0.316892	3.93151e-09
1.1983	1.4661e-07
1.09048	0.386907
0.193699	3.0743e-09
3.31865	0.611349
0.0857278	0.0544291
0.00175579	0.194044
0.767921	6.03029e-05
0.0319909	0.8751
0.203911	0.835372
0.181308	0.424669
0.714318	0.000133852
2.00093	0.558228
2.12298	4.13733e-07
0.0564396	0.106714
3.57859e-05	1.61376
0.0190505	0.170571
0.000146123	1.52824
0.193771	1.35503e-06
0.461473	2.15334e-05
0.129766	0.924605
0.633143	0.0826904
2.9783	0.600978
0.754394	2.02609
0.0518102	6.63726e-07
0.0631605	2.34772
0.137207	0.692656
1.86722	0.19975
0.138221	0.174934
4.31352	0.165767
0.0352646	1.19647e-07
0.59155	0.124834
0.790762	0.0229439
0.681451	1.30165
0.000542713	0.0698697
0.803184	8.61059e-08
0.0780953	0.281762
1.01641	4.61983e-08
0.277914	6.46687e-09
4.5175	3.52577
0.95448	1.58555e-07
3.20687	8.14667e-07
0.172092	1.03048
0.323022	0.84451
0.485787	0.497893
2.63515e-07	8.09686e-06
0.030631	0.273961
5.79256	0.722035
0.00250982	1.71184
0.792532	6.72089
0.134436	0.281156
0.852359	0.303277
0.677774	1.06245
0.757925	0.41492
0.130838	2.35221
8.92652e-06	7.24485e-05
1.914	2.90356e-06
0.0391695	6.33551e-06
0.131965	0.360348
0.00241835	0.0389338
0.0126118	0.0461198
0.327409	0.769205
0.44928	0.00274563
0.0029526	0.996954
0.921027	0.474911
0.101582	1.88118
1.18528	1.21568e-05
0.10514	4.34384e-07
0.193427	5.74575e-06
1.813	1.25651
0.565905	0.288671
0.799856	0.102219
0.653553	0.876769
1.75128e-07	0.548512
0.000219311	0.142672
0.153298	2.68846
1.37857	0.638894
0.644612	6.17134e-07
0.352995	0.384757
0.873572	0.0473084
0.0353533	1.58014
0.176246	0.208551
0.172093	0.368268
0.0729679	1.63991e-08
0.00293802	0.124858
0.00222678	1.80129e-07
0.0215274	1.04037
2.02352	7.48582e-05
1.34757	1.24709
2.32705	2.01355e-06
0.303395	0.865766
0.254401	1.18967e-08
5.14569	0.321052
1.03221	0.516186
0.00230672	0.159324
0.0883481	0.249495
0.834712	0.104995
0.000232311	7.9202e-10
1.069	0.083024
1.42281	2.95878
0.651297	0.332431
0.12612	0.506244
0.245542	6.87565e-07
0.885931	1.16761e-07
0.726907	0.190336
0.148275	0.162127
0.951458	0.194437
0.160833	0.225823
0.679176	0.0995633
0.511503	0.135085
2.02307	0.0111311
0.113011	0.850597
1.05023	9.80043e-06
1.48608	4.91889e-09
0.333179	1.80337
0.690131	3.25043e-06
0.000212115	5.14357e-06
0.300912	0.0417506
1.47884	1.23116
0.504729	0.104255
3.01811	0.0801905
0.0534654	0.479372
5.10244e-07	1.2792
0.452133	0.729895
0.393901	0.000229583
0.850016	0.209545
0.537729	0.760868
1.5919	0.0916481
0.572869	0.117909
0.0241185	0.0449229
0.788002	0.0984125
2.1788	7.64118e-06
1.12339	0.513723
2.14485e-06	0.225179
3.39917e-05	3.6574e-06
0.268674	0.152822
0.391578	1.79226e-07
1.06965	0.27185
0.330405	3.44025
2.14932e-05	0.0368132
1.3371	0.181484
0.119695	0.13693
0.052512	0.192427
0.638142	0.729204
0.683699	0.304873
0.204368	0.0205757
3.67563	2.53209
1.28874	1.4789
0.703394	5.48345e-08
1.03638	0.174969
0.468274	0.832906
0.000208067	1.92638
0.000695357	0.483082
0.000346893	1.01662
1.82896	0.0866615
0.186111	1.06351
0.512091	3.45704
0.00436424	0.315091
0.382392	0.887984
0.435695	1.96623
7.10802e-06	0.0488448
2.13567	0.326579
0.00947902	0.487719
1.27607	1.82803
1.09691	3.36917e-07
0.850726	0.392886
0.565334	7.07282e-05
0.0489673	2.11929
0.0493121	0.761852
0.0753658	2.78195e-07
1.51134	4.0921e-05
0.167815	0.0708076
0.799729	0.18274
2.33235	0.000255594
5.05285	0.482007
5.94345	4.2802e-08
0.372982	0.103623
0.0908517	1.27184
0.145619	0.763294
0.248503	0.000952944
0.00123958	0.30713
0.259807	1.17575
0.88066	1.0199
0.0461075	2.99029
1.02808	4.29337
3.24412	2.51062e-05
0.0393604	0.0012282
0.45079	0.76978
0.449862	1.04506e-05
0.137776	0.131439
3.7999	3.3391
0.000396765	7.21848e-09
0.204232	6.27959
0.0446769	1.60293
1.97293	1.59606
1.20765	0.348984
2.33055	0.304901
0.242867	0.00291731
0.253874	0.126562
0.0701564	0.532433
0.00429795	0.399687
4.05526	6.3538e-06
1.43383	0.547645
0.650739	0.758276
0.39761	0.329256
0.259464	4.46373
0.523574	0.894314
2.86961	2.06416
0.00479403	0.0299413
2.03887	5.10299e-08
3.80066e-08	0.473816
2.34878	0.336396
0.476569	0.0580657
0.0431897	2.14945
0.0832056	2.49878
0.0899966	3.102
0.894194	0.609882
4.3926e-08	0.30109
0.623623	0.0114119
0.887996	0.0520261
1.01268	0.000479549
0.018486	0.312346
1.06929	3.83133e-07
0.106103	0.180384
0.330072	0.284828
2.87352	0.336433
0.153524	0.0549126
1.92953	0.361731
0.594182	0.969865
0.364718	4.98272e-08
2.30169	0.624853
0.0343391	0.11434
0.532366	0.301865
0.106918	0.309777
0.083601	0.309708
0.0205097	0.00274387
1.38501	1.1388
0.703396	0.078704
1.89637	0.443078
0.0570409	0.659428
8.41878e-07	0.962395
2.08317	0.170308
2.70183	0.00106582
2.73352	0.176595
0.266487	0.190398
2.04726	2.88045
0.613162	0.734608
4.78893e-05	1.2747
4.41132	0.467312
1.03473	0.528016
0.200403	0.0303833
1.13562	0.255039
1.47692	7.3517e-10
1.54991	0.000346326
0.511899	1.48195
1.02119	4.82382e-05
2.55078	0.296984
0.0980611	1.56631
0.231799	0.696112
2.03237	0.438023
0.977012	0.406841
0.187674	0.538925
0.243056	2.28293
0.881747	3.51966e-08
9.89951e-05	1.23968
0.0248186	0.234453
1.62722	0.404725
5.14989	8.85727e-07
1.75508	0.00849772
0.587405	1.71524
1.81548	1.59348
3.38999	0.11447
0.262295	0.269519
0.949626	0.000174194
1.65924	0.46631
0.0207285	2.71791
2.23664	1.15123
1.08082	9.34313e-07
0.00486073	2.52242
0.0753986	0.6525
0.664761	1.37882
0.418196	3.64137e-06
2.28458	0.0661956
1.00043e-08	0.256299
0.899118	3.51207e-06
0.344461	0.316394
3.06472	0.410295
0.565485	0.00384794
0.0200746	0.171415
0.925379	0.379368
0.626943	0.279786
2.31467	0.209895
1.63727	0.168969
0.122755	8.52883e-05
0.456099	1.05856
0.993181	0.255718
4.9186e-06	1.23825
0.122909	0.101182
0.400848	0.341911
3.74417	2.29329
1.58118e-07	0.0492887
0.0259226	0.139991
0.704124	0.187498
0.3955	0.0324538
0.89495	8.21776e-08
0.540368	0.83709
0.0940597	0.0305045
0.557382	1.15668
0.814788	2.58888
1.90397	0.000455764
2.78418e-05	0.69857
2.83924	3.15754
1.4591	0.000111119
1.97808	0.383621
3.83314	1.35409e-06
0.30505	0.710763
1.07465	0.320771
3.82027	1.06446
2.28982	0.266306
10.6854	0.538812
0.0300842	0.400047
0.453186	0.383252
2.07576	2.17401
4.48886	7.87101e-08
0.309947	8.75379
1.06779	0.103152
0.00666025	1.92514
0.835145	0.142692
7.94805	0.661908
0.288264	0.837777
1.31565	8.5853e-08
1.24285e-08	0.0961913
4.72867	0.204522
4.54498	0.586873
0.483674	1.96875
0.662092	0.0640698
4.63341	4.07749
1.26526	0.229368
0.397549	0.870678
0.0785698	7.34547
2.96168	0.056784
0.52445	0.591199
3.14893	0.194648
0.783241	0.741565
1.6875	0.260913
0.0126979	0.0189405
0.273836	1.06766
0.712801	1.09701
0.14059	3.82227
0.136792	0.0938773
1.68771	0.217831
0.413353	0.0679699
2.09902e-08	0.275202
0.893419	5.90055e-07
0.713687	0.0360237
0.00118038	7.97035
0.71578	3.56517
0.811516	0.239385
7.58874	0.000185548
0.0085252	0.172635
1.43694	2.60576
0.131455	3.2824
0.2489	5.40521e-06
0.733049	0.0924852
3.30323	0.869714
0.50564	0.451603
0.107271	3.42756
0.131039	1.41717
0.103837	0.0619398
4.7216	0.259588
0.438462	0.887598
0.231056	0.0198051
0.188735	0.368402
0.598637	5.01194e-07
0.584206	0.165295
3.83316e-06	0.211291
1.20766	0.412215
1.78342	0.000138975
0.0576785	0.0425778
0.558049	0.732616
2.86317e-07	8.3073e-05
0.0358741	0.822186
0.934407	0.0796504
0.307791	3.82621
1.50919	2.64154
1.17156	0.541434
0.456413	0.407424
0.122711	0.238474
0.301015	0.0534895
0.540944	0.483555
0.65362	2.85832
0.259006	0.15389
0.929722	0.204935
0.0627963	3.63127
0.863322	2.09514
1.7474	0.44737
0.304338	0.000157347
0.00488179	0.130831
1.12362	0.319581
0.962714	0.621174
2.37845	1.12048
0.893811	0.074392
0.0803302	0.313692
0.0053185	2.42932
0.853418	2.5233
0.691532	2.76279
0.281748	0.138018
2.73056	2.03354e-07
1.77243	11.2426
2.20843	0.426314
0.989587	1.33776
1.41774	4.01617e-06
0.221103	0.345053
4.75345	1.59716
5.64846e-07	0.215931
0.0992721	0.274018
0.156447	0.271476
0.227992	0.683412
0.510052	0.649218
2.87854e-07	0.411314
1.2829	1.18923
0.000870825	0.000270134
0.259798	0.189126
0.522766	0.737526
0.000885324	0.00521017
2.26848	0.358354
0.27723	3.06502
2.80016e-05	2.83459
0.37114	0.338588
0.114963	9.08702e-07
1.48289	4.86457e-05
0.928045	0.495235
3.10784	3.46261e-05
0.224529	0.232695
0.67057	0.718431
0.0771591	1.64812
0.659673	0.0428224
0.675144	2.00795e-08
0.213535	1.35649e-06
5.41704e-05	0.0355311
2.97715	1.06991e-10
0.349403	1.2632
0.638433	0.000157207
0.000157554	3.18252e-07
5.93568e-06	1.71183e-05
1.26834	1.01989e-07
2.71307	7.29389e-06
0.640359	1.60709e-06
0.651249	1.14758
0.00390901	4.02632e-07
0.000222527	1.53252
0.19773	0.134603
0.521402	0.184842
0.254311	1.27936e-06
0.300301	8.09527e-07
1.83183	2.92939
0.458909	1.02684
2.1834	0.162955
0.44808	0.253072
0.277207	0.752859
0.000262995	0.685963
0.187915	2.26391
5.21887	0.105438
0.564279	0.263259
0.691081	8.37559
0.214785	2.03949e-06
0.000641678	0.0565991
0.208245	0.747963
0.610887	0.427132
1.19287	0.670534
0.164433	0.00311424
0.435138	0.618354
2.61581	0.211108
0.131527	6.19992e-07
0.38047	1.0043
0.000300465	0.783036
0.287147	1.48834
0.168928	0.0979503
5.78837	0.217279
0.222962	3.57708e-05
1.17135	0.113008
0.0609966	2.19295
0.291307	2.26792
0.276631	0.868545
1.12896e-05	1.37584e-08
0.1112	0.896554
0.59239	4.06812
0.347592	0.00784065
0.0886282	0.276612
1.3698	0.900774
1.66995	0.0206195
3.66691e-05	0.611949
0.234162	0.240233
0.0610703	0.296263
1.02235	5.23802
0.104748	1.84874
3.18667	0.817386
4.23317	4.6519e-05
0.333106	5.14508
0.771631	3.33724e-08
1.6746e-08	2.04234e-08
0.41354	0.181285
0.132618	2.42329e-06
0.360495	1.2033
1.35862	0.95787
1.02057	0.250817
0.379337	1.08273e-05
4.33067	7.8658
0.719879	0.172986
0.985352	0.255559
0.181689	0.245253
1.07911	0.473462
0.22762	0.0639494
0.919901	0.862545
1.22755	0.108415
0.3959	0.481886
2.50045	0.233325
0.385669	0.993979
1.7354	0.0372459
0.0149806	0.474231
1.02447	2.4044e-10
2.61573	4.3059e-05
2.62137e-08	0.128608
4.91244	1.05092e-07
1.21984	0.000166526
0.682533	0.1273
1.86691	1.04092
0.479105	0.0747112
2.61602	2.61957
0.0771291	0.676698
8.87647e-08	0.0187798
0.109942	0.0461181
5.22287e-07	1.03644
0.687969	0.464321
0.617765	0.332388
0.00736679	1.55654
0.976673	0.199815
0.814883	0.237833
1.79974	2.31062
1.57201e-08	2.66067e-05
0.383152	0.000384388
0.779864	0.000559367
0.0837896	0.232581
1.07348	0.818998
0.443492	6.1922
0.138057	0.153305
1.95395e-07	0.0461573
5.21446	0.0977494
2.0106	1.99412
3.58401	1.7718
2.21872	0.190492
0.759376	0.684244
0.93957	1.22815
0.510427	0.300975
1.15083	0.00200736
8.84792e-07	0.560552
0.178357	0.0255549
1.21488	0.0716818
3.95342	0.0809909
0.541805	0.911464
0.363946	0.527615
0.45095	0.295104
3.26585	0.103738
2.06907	0.675324
2.39416	0.195731
0.282862	0.809751
5.2543	9.40964e-08
0.69482	1.83033e-06
2.68162	1.04567
1.37569	11.4252
0.707696	1.75087e-05
1.46004	0.16782
1.36044	1.55706
1.15149	3.73221e-06
0.343469	0.116019
0.0193861	0.786682
1.28681e-07	0.000159677
1.51127	0.355537
2.30513	1.66396
0.000598071	3.74827
0.000194244	1.42608
3.09325	1.48086e-05
0.0591667	0.36883
0.0821422	1.24602
1.87222e-06	0.314891
3.50698e-08	0.000261388
0.312272	0.394463
0.787621	0.360784
0.0256447	0.154807
0.419548	0.406277
2.58446	0.483045
1.52601	0.228721
0.196075	3.07059
3.1799	1.56964
0.725118	0.713511
1.10572	0.478959
0.000110921	3.20844
0.468452	7.95901e-07
0.851569	2.06364
0.592087	0.350724
0.090447	0.371124
4.53688	1.95506
0.0237809	0.667855
1.24195	0.644386
0.139848	3.97455
2.18883	4.22942
1.82427	1.08063
0.703267	0.122142
0.164841	0.000189178
0.182717	0.854885
1.29133	0.406648
1.22039e-06	1.02894
0.496708	0.330348
2.49235	0.0951201
0.0350319	5.27889e-06
0.570032	0.00572899
1.15981	0.556098
2.08809	0.058521
0.490465	0.143921
0.0367778	2.99824
0.580059	0.00382081
1.98905	0.185478
6.70773	0.0390549
1.18735	1.87707
1.3301e-05	0.131594
1.32117	3.0288e-05
2.06178	1.97537
2.13031	2.39458
0.382152	2.50492
6.03478	0.6277
1.15343	0.446678
1.19131	0.0520054
1.68565	0.332443
0.945724	1.61407
0.202958	4.3985
1.20093e-06	0.998015
1.79391	2.21858
0.993479	0.0441891
0.0263707	1.18783
0.0403317	0.253874
0.286345	2.12874
1.33144	1.07921
0.587682	0.992837
0.24669	2.03719e-06
0.0207797	0.250623
6.76328	0.265458
2.05601	0.119289
6.19404	0.732193
2.9502	0.104279
2.64025	0.217338
0.16543	1.96007
4.22191e-07	0.421422
1.36748	0.0266629
2.52242	0.860193
1.42796	8.43804e-07
0.547068	3.18416
0.231275	1.4505e-05
4.24459	0.352795
0.0991214	6.1463e-06
0.394888	2.9796
1.46876	1.82452e-05
1.74061e-08	2.63144e-08
0.927974	1.17745
0.932096	0.179808
0.317642	0.444777
0.914939	3.26909
0.00521718	1.74626e-07
2.00718	0.00824793
2.30221	0.218517
0.567698	0.13316
0.0402708	0.893308
0.488806	0.1971
0.107368	0.181318
4.87352	4.07064e-07
0.240832	0.0622151
0.998765	0.0756064
1.98716	0.505083
0.417483	0.000706987
0.000151073	2.80041e-07
1.45101	2.58969
2.95158	0.00154801
0.181052	5.7802e-05
4.29485e-06	3.91197e-05
1.74277e-07	0.00011182
0.264643	0.54534
3.24529	6.60535e-06
0.382929	0.235359
0.948964	9.19885e-06
2.73761e-08	1.58309
0.356213	1.51955
5.84343e-07	0.431625
0.169983	0.207139
0.627715	0.0397688
2.24975	0.128798
1.22771	0.201878
1.08862	0.917454
0.376484	1.09982e-06
1.31659	0.793441
0.765469	0.636144
1.57534	0.389088
3.90397e-07	0.0982173
4.45424	0.229244
4.30373	0.33944
0.546093	0.129361
4.3573	4.91844e-05
0.645216	0.997764
2.21025	1.95241
4.79685e-05	3.12105
0.282796	1.35187
2.17131	0.147054
1.54891e-07	0.0549172
0.292835	0.0125827
8.2791	0.0540699
0.000136916	0.628086
0.796879	0.36095
1.44355	0.107086
0.962263	0.270588
0.012272	0.320593
4.89335	6.67939
1.61656	0.0321934
5.48681e-08	1.00566
0.221045	0.0677813
0.960855	1.57973
1.54625	0.0329346
1.08362	0.52798
10.2551	0.50174
0.206759	9.55932e-10
0.436605	0.000526642
1.43338	0.802061
0.390371	0.90464
0.093163	0.333831
0.0395182	1.94296
0.474147	0.255887
0.000429769	0.205988
0.18161	3.6637
0.613424	0.175448
0.265186	0.207171
1.06949	0.263039
2.93127	0.103659
1.41376	1.54305e-05
1.07001	0.575012
4.61286e-08	0.791074
3.05951	4.64916e-06
2.01366	4.57985e-05
1.87495	5.06205e-10
0.900828	0.495966
3.23112	3.31942
0.490714	1.07269
2.67554e-07	0.209369
2.2192	1.60269e-06
0.200235	0.913792
0.0191388	0.00447058
0.915396	0.652198
1.29986	5.22806e-06
0.699179	0.345118
2.61916	1.7099
1.47794	0.00605727
0.622987	0.0238384
0.000134053	0.0634344
1.77647	0.433206
2.50226	0.13927
4.42888	0.405274
1.8096	5.12039e-05
1.78006	0.787856
4.20148	0.0567911
1.90913	0.329838
1.03139	0.471649
0.252499	1.44366
1.47932	2.12309e-07
1.10713e-08	6.2412e-08
0.000655955	0.309793
10.1458	0.0115895
0.308995	0.188307
0.529786	2.31195
2.95252	0.560881
0.000549774	5.90226e-07
0.0322139	2.4424
2.55825	0.164852
5.66751	1.64725
0.914203	0.196457
0.120252	0.306852
0.563148	0.255266
0.102651	0.638554
2.61536	1.66543e-06
4.28354	0.0718006
1.55679e-05	0.174729
1.43514	0.514119
4.44412	0.0365528
2.42314	1.42043
0.392173	0.281004
0.253944	0.81122
0.272469	0.258015
0.0120847	9.47437e-05
2.43401	0.00527919
0.0405544	2.47668
7.44007	0.913419
2.44692	0.0292582
2.08162	0.642651
2.47583	0.450028
3.5412	0.23981
0.887241	0.00017056
0.858449	0.43421
1.00309	0.2101
5.04486	0.0547149
1.65138	0.298741
2.99852e-07	1.62956
0.261173	0.261234
4.63108	6.3911
2.05703	0.000148071
1.36785	0.000313905
4.34049	0.00929755
0.253346	0.220058
2.60172	1.38684e-07
0.58175	0.203534
6.12047e-07	0.19272
0.000138934	0.00876231
1.89129	0.175744
2.27797e-07	9.97264e-07
4.42463	0.0666824
1.98877e-07	1.18025e-06
1.7636	1.3033
0.392286	0.343109
0.28118	0.384357
1.74257	0.216326
0.122587	0.000159485
4.20723e-07	3.40777
0.0358917	0.594834
0.385833	0.104524
1.55113	0.116647
1.99358	0.586278
0.181754	0.0213989
0.438645	1.34157
5.91561	0.399704
1.288	5.73513e-05
2.86488	1.94783
6.67434	0.0457187
1.28216	0.0136739
9.08768e-08	4.95415
18.166	0.039055
0.000270255	0.46768
0.000203184	0.421185
6.12603e-06	0.312455
2.48305	0.195638
0.889642	0.0399787
0.729155	1.3135
0.0049445	0.280626
0.00206602	0.0335434
3.34115e-06	0.000616051
0.613019	5.21377
0.68229	0.919928
1.32654	0.118885
2.35529e-06	0.320091
1.7385	0.12281
3.29863	4.03028e-05
2.18358	0.129301
0.402457	0.330471
10.8779	6.76681e-05
0.103967	7.06984
0.480209	0.0388006
3.00903	0.44157
1.66703e-07	0.193863
0.305202	0.242442
0.398174	1.10382
5.05511	0.000179433
0.0235395	0.590867
1.38629	0.320819
0.072195	0.288032
1.5297	0.0698335
0.350093	0.648064
0.064912	0.520203
0.155177	0.0558474
5.03186	0.117636
3.3082	2.36713e-06
15.4309	0.429702
0.803259	5.01924e-07
1.50422	4.42602e-06
0.814373	0.915926
7.04736	2.45865e-06
1.72041	0.0884252
2.39844	1.74842e-07
7.58631	0.573692
2.28308	0.38562
7.16804	0.0655995
2.48493	0.749549
0.482376	0.642208
3.93576	0.000122583
2.10396	0.196935
0.500518	1.08183
1.31309	0.629549
0.058736	1.00137
7.24583	0.815963
0.000379551	0.698621
0.197397	0.521654
1.17636	1.81209
0.000217335	0.126185
7.43927	0.0463041
0.11289	0.859471
0.433551	0.239805
2.50021e-06	0.325511
0.687655	0.541751
8.86351e-07	0.309494
8.51109	0.00128504
0.133074	2.02521
9.13498	0.159522
4.33326	0.00872451
0.692982	4.77972e-05
0.533861	0.00210922
0.0476221	0.797235
0.782442	0.133926
2.95834	0.14288
2.76179e-07	0.243637
4.36897	0.357128
1.74551	1.98757
1.86323	1.04456
1.10739	0.0922093
1.2305	0.0454086
1.87801	0.145914
1.78176	4.58259
1.55642	0.0516569
2.18368	0.341437
0.839184	0.175031
0.0925074	0.954411
1.75819	0.216397
4.13697	0.0471437
0.0570368	0.0802159
1.52526	0.3439
5.02678	0.089739
0.963381	3.02138
1.94651	0.00987133
0.427935	0.100788
1.31189e-06	0.0770888
0.121513	0.111461
1.33001	0.529581
1.43335	1.0045
0.282725	7.88424
0.587466	0.000125249
1.60539	1.25603e-07
2.77443	0.234072
1.56257	7.99705e-06
1.45742	0.00791488
0.00197653	4.7175
10.6127	0.00013784
1.21767	0.250311
1.20632	9.18398e-08
2.72253	0.0869354
9.20491e-08	15.9041
1.27163	1.28335
0.812682	0.287815
0.112788	0.0703558
1.18917	1.39508e-06
0.0408486	0.892302
4.11553	0.386968
2.04718e-06	0.232288
0.277627	2.74588
0.123798	0.369285
1.43008	1.04344e-06
0.75483	0.145018
0.0840121	0.970184
3.53356	0.25463
4.12444	0.861553
0.0279994	0.0194503
2.02187	0.0264589
6.53668	0.186927
1.90209	0.667166
0.124424	0.0338599
1.55543	0.0463654
8.71925	1.62987
3.46107	1.19617
1.08703	1.00894
1.61012	0.0564474
4.50264	1.7794
2.43436	0.189758
0.099973	0.18254
0.194974	0.35782
0.19019	0.264983
4.68856	1.63064e-05
1.65817	0.926043
9.16301	0.0162497
2.48684e-05	0.616841
0.427662	0.877973
0.886568	0.000138595
3.12582e-06	0.1386
0.00054408	0.106607
0.676642	1.51077
2.70993	0.637121
2.40026	0.152991
6.71311	7.5079e-07
0.618529	0.0583177
0.282823	0.000177303
6.98226e-06	0.122834
1.19297	0.670885
1.57064	2.70778e-08
2.71052	0.683541
0.629149	1.13689
0.363473	2.16319e-05
7.37118	0.0575415
0.766132	0.000275039
0.000168355	0.522322
7.93321e-07	1.63775
2.19072	0.3444
2.28557	0.435974
1.34319	0.0571575
1.08034	1.81562
0.530109	1.38571
0.396609	0.21595
3.70827	2.79216e-06
0.824583	0.347842
1.00511	0.373662
0.000119059	0.220975
1.19839	1.83907
0.320518	1.69586
6.38814	3.16509
5.43619	0.0686109
1.16925	3.99938
4.6995	0.1704
0.260433	7.7473e-07
2.4474	0.148589
1.49459	0.0759144
0.131152	5.59143e-08
3.32431	2.46902
0.96263	0.503348
8.21115	0.433294
2.90977	1.42902
4.22356	0.832976
4.20813e-09	0.22449
5.60508	0.107035
1.34143	1.11719e-06
8.2342e-06	0.146467
0.062586	0.14358
1.77397	1.35565
0.912866	0.000276134
0.114592	0.711588
1.10362	0.000959272
0.427929	6.66788
10.3357	0.383141
5.27794	6.12753e-07
0.84956	0.0110856
6.49344	0.143215
0.114131	15.1172
0.922652	1.85478
0.195265	1.00265
1.46991	0.610208
0.119242	4.32815
0.959053	0.689703
2.67024e-09	1.51547
0.0570214	0.60534
1.62984	1.301e-06
0.283301	4.3394e-06
1.26639	1.0082
0.612613	1.17103
6.94799	0.784446
0.719895	1.48721
0.372199	9.17327e-07
0.045557	1.1702e-09
3.67833e-05	6.82225e-06
1.5248	0.000205779
0.762338	4.10692e-09
2.83398e-07	0.000829471
0.85708	0.000202836
0.271019	1.11679
0.447126	0.139692
0.000166262	0.292379
5.12617	0.440137
2.64012e-08	0.608737
0.870189	0.00135697
1.4808	0.761068
2.01272	0.497864
6.50349e-09	0.714451
1.02194	0.340977
0.0161239	0.000115385
1.29606	0.2918
1.15586	7.86393e-07
0.410301	0.325949
0.229296	0.596656
2.6145	7.90872e-05
1.36551	0.544057
1.80958	0.158795
4.99703	0.310577
3.16431	0.0834111
2.30753	3.58205e-07
0.776645	0.478608
2.75154	0.00243317
0.000175088	0.147469
0.289494	2.08263
6.21912	0.584557
0.51381	0.489295
1.04195e-08	0.895644
0.39846	0.03615
4.20989	1.87524
1.35669	0.991363
0.539725	0.180691
2.70881	0.0187511
2.01756	1.77501e-05
1.49169	0.353338
2.71235	0.401579
0.0150457	0.0263459
0.364643	0.413337
7.69895	0.173127
0.132095	1.22976e-07
1.45739	0.51117
0.646013	0.593981
1.19915	0.976851
1.21837	3.07031e-06
0.489658	1.36036
0.587476	0.353442
1.54806	6.10367
9.93402e-05	0.0640897
2.34672	3.17776e-05
0.651816	4.23859
0.231624	0.0949739
0.775139	0.465361
0.178452	7.83973e-06
0.181906	0.0424856
1.01982	4.25309e-07
0.739808	2.16146e-06
7.16321	0.0939578
0.325748	6.74278e-06
1.32937	0.000141282
1.51835e-07	0.291377
0.0962091	1.00368e-06
1.27928	0.886407
6.09218	2.00622
0.584916	0.14565
2.58303	0.338974
0.0555875	0.981274
0.353904	3.35151e-08
0.642559	0.324444
0.0266906	2.12913e-06
1.44302	0.14427
0.418814	0.806947
3.23465	0.00458494
2.7483	7.54777e-06
0.814402	0.866819
1.06427	0.0699952
2.64661	5.56081e-10
7.63083	8.54864
2.15632	0.0734717
0.905897	0.226145
4.79623	3.07764e-07
1.43831	0.0604581
2.61905e-10	1.17455
0.424083	0.00400657
1.78797	0.461261
0.650269	0.352643
0.845101	1.59604
2.39812	0.0847129
1.85476e-10	0.793704
3.65482e-09	0.0178668
2.42002	4.9954
8.48957	0.373516
7.5351	0.314914
0.390292	0.485177
6.43557	2.24229e-08
2.58642	0.0634001
1.15757	4.79773
1.08788	0.237818
3.75483	1.01667
6.92274	5.89691e-07
3.2097	2.81301e-05
20.8973	17.4228
16.5739	0.519081
0.262444	0.207111
1.7943e-09	5.05904e-06
7.26966	2.06979
1.08723	0.21521
0.75693	2.16215e-05
6.70674	1.15827e-06
2.59318	1.55265
1.87314	9.08091e-07
1.75106	3.69814e-09
5.92611	6.02064e-07
13.0719	1.64524
0.558845	1.61086e-06
1.07138	0.0452237
0.63831	0.0297823
8.49818	2.23936
0.632111	1.96371
2.24456	0.249746
0.438877	2.84569e-06
0.267573	1.07163
0.54458	0.487354
0.494995	0.782877
0.434404	0.348948
2.86863	0.327001
3.24123	0.0409151
0.502401	6.32519e-07
0.914208	2.66761e-05
5.93128	0.393436
2.18459	3.89883
1.0516e-06	0.258605
3.43024e-06	0.84877
4.69451	1.21769
2.51472	0.0147074
5.66073	0.000927889
0.272163	0.760088
0.327481	0.516415
5.40641	1.50593
2.51036	2.72344
5.15179	0.465567
1.72841	0.409402
0.585861	1.39751
6.45767	8.51122e-05
1.56373	0.482689
1.2271	1.42154e-05
0.79465	0.951325
6.98236e-06	8.26947e-08
2.52455	0.0371652
1.07702	0.211107
17.3326	0.0810683
0.935956	0.124148
3.17258e-08	3.85147e-07
0.0404994	0.433229
1.86408	0.909779
0.62968	0.469045
1.35572	0.217073
2.91119	7.02125e-06
1.35855	0.13701
0.569916	2.71375
0.501896	0.000530426
1.69841	0.208606
0.623867	0.0741892
0.98009	0.33
0.470004	0.426474
1.91972	0.460588
3.14117e-05	0.513284
8.88817	0.494582
3.03483	4.10608
1.86181	3.00123
0.188687	0.64739
6.82608	0.106849
2.09016	4.0792
0.418795	0.000575781
3.04113	3.54674
15.8979	4.27931e-06
0.49693	0.343823
6.95377e-10	1.33763
1.38075	2.14933
2.07747	0.154951
10.2669	0.767857
0.494459	9.3557e-09
2.17807	3.8256e-05
2.1291	0.195614
6.30841	1.69376e-09
2.71163	0.692617
2.56581	0.0830862
0.491198	1.57369
2.68621	2.79134
0.256097	0.0117947
5.82182e-10	0.0259276
0.486952	0.273869
1.54241e-06	1.10408e-08
0.532259	0.0191254
0.462722	1.75918e-06
3.19231	0.284623
4.87431	0.306055
3.27562	0.584897
5.63024	0.914689
0.384017	0.000219091
4.51707	0.555653
2.91154	1.48117e-05
0.12237	0.312513
3.6468	0.11023
0.775557	0.387285
0.19297	0.0349968
4.59728	0.181302
7.85214	0.360286
0.863542	0.000370197
4.26777	5.44629
2.64037	0.000543649
1.29622	3.3284
0.682271	1.42009
0.474991	0.528122
4.67803	0.0709134
2.17244e-07	0.537002
0.216156	1.02642
1.3518	0.203779
2.30722	0.104799
6.95521e-05	1.35726
2.0985	0.276804
1.67273	1.34987
0.148053	0.145257
2.83534	1.49777
0.988783	0.437342
1.21656	1.29526
3.86271	0.0294533
1.31253	0.621757
3.20017	0.106927
4.55911	0.282828
0.570482	0.000129301
0.625288	0.209073
1.63313	6.31845e-09
1.28428	0.293025
4.11703	1.45918
2.66861	0.477419
2.17967	0.810292
1.25691	0.495015
4.60191	0.00166673
1.86815	0.431806
0.154179	0.0999095
1.12648	0.000215578
1.17311	2.25424e-08
2.83234	4.4995e-06
1.23394	1.98651e-06
2.76761	0.101706
3.57269	0.777855
1.22049	3.21957e-07
3.63906e-10	0.174335
0.0848227	4.65671e-05
3.07796	0.158458
2.2928	0.00333101
0.623734	1.03692
5.10436	1.86269e-06
5.65362e-05	0.000107345
1.59685	1.61268
2.18532	3.22248
1.74633	0.584907
1.6393	0.0606775
1.06439	0.503966
0.946762	0.647821
0.975977	0.201767
2.02591	3.30173e-05
4.85009	0.0171765
4.65007	10.5365
0.531852	0.109271
0.645537	0.106303
2.09186	0.00969341
7.57997	1.60478
4.50353	0.000172083
1.06682	0.580176
2.09503e-05	0.308174
0.0639779	0.114036
0.264724	1.52248
0.940708	0.0405083
2.21746	0.22976
0.757975	0.351449
4.89264	2.78506e-07
1.74697	0.122417
0.847131	0.000371054
1.76404	3.08356
0.990701	1.35291e-08
0.235131	1.04399
3.24315	4.81624
1.80691	0.156695
0.418106	0.142983
0.41356	1.62164
2.13233	0.277694
1.0607	1.76548
8.04466	1.06116
1.70624	1.03359e-06
4.17139	1.65271
0.771602	0.428561
1.23184	0.146632
2.76422	0.606571
9.72475	0.436241
6.19827	2.39784
0.640426	0.0897339
5.95366	6.57147
2.95481	0.119303
6.03404	0.237045
5.28662	1.44457
5.64055	5.53254
1.06801	4.14912
4.13913	5.47374e-08
1.21859	5.07884
3.92916	0.179287
0.632273	0.0202857
1.9722	0.42004
4.67983	8.64045e-06
0.796498	1.47038
3.12692	0.0307631
1.03784	0.00139193
2.45254	1.2559e-06
0.504485	0.202387
10.7536	2.27837e-07
2.42437	7.35657e-09
0.468178	0.887871
0.506886	0.0730931
3.52656	0.131269
5.03234	1.58892
2.44026	2.96917e-05
0.593477	0.155987
0.648591	0.917206
1.71491	2.10107
0.635532	0.427119
1.91163	4.66679e-06
6.39189	0.919028
1.24254	0.0318553
0.23778	1.10989
4.15321	2.42326e-07
3.84831	1.71929
1.0736	1.99379
1.33865	0.153533
0.819895	6.99278e-07
2.26614	0.147411
0.231699	1.37804
0.913817	0.0846934
1.9708	0.000530456
2.25796	0.00645944
0.182086	1.23799e-06
1.87773	0.0614668
2.32861	0.0912894
0.063529	0.821578
7.24527	0.107979
5.88166	0.623297
0.895544	0.132983
1.1019	1.44621
0.654923	8.31046e-08
1.27385	8.37436e-07
3.44895	2.93017
10.7575	5.92304
5.12448	0.679285
0.383033	4.22786e-05
3.23616e-07	0.15142
0.602719	0.148998
7.86523	0.0363463
1.16848	6.61884e-06
6.72743	0.0267249
0.481356	4.56097
0.699865	0.063644
5.08516	0.725541
1.84817	0.820155
0.11509	0.157532
3.87273	0.0460889
2.4896	0.000293805
4.73172	0.130229
4.4902e-05	0.562071
5.96783	2.98983
1.76844	2.30142e-05
0.752424	1.25544
7.76601	7.09901e-07
1.85545	1.71463
0.522461	1.28468e-05
1.01042	0.552356
7.48771	0.0585467
4.73065	8.51053e-06
1.43816	0.103512
3.78122	16.6049
4.22954	0.475626
3.98948	0.0228584
5.30566	0.0905592
2.03262	3.34903e-05
2.24382e-07	0.177274
0.633965	0.00980043
7.90419	0.000477957
1.34582	0.171069
1.871	1.73298
1.04707	3.95441
1.09696	1.27783
1.44683	1.65828
7.16979	0.0794262
7.5351	0.293917
7.30391	0.120364
2.5944	2.12576e-08
3.949	2.19657
0.00871121	0.000332984
1.23777	1.13213e-06
0.529367	1.14173e-08
2.71007	0.598004
1.8714	1.4625
1.78666	0.945658
0.261788	2.211e-05
5.71623	0.0514896
1.00317	1.2109
2.01472	0.258842
1.00064	1.06503
1.04034	0.133903
0.777594	0.155721
4.31341	0.731347
0.835928	1.96752
2.07484	3.55505e-06
2.50401	0.136878
4.82428e-07	4.93177
0.410967	0.264165
2.46378	4.62565
17.9215	1.20441e-05
2.20855	1.27465
7.12217	0.346343
0.335917	1.1288
2.69658	0.485833
1.99843	0.0137481
1.92772	1.70464
1.22737	3.34329
0.057568	0.000361499
1.84441	0.156997
0.870994	0.37259
9.3251	0.243223
2.03523	0.116894
1.55072	1.66777
1.00129e-06	1.11679
5.28406	0.673891
2.53684	0.985367
1.43118	0.125314
1.16288	1.22752
3.66627	6.96566
2.62028	1.20882
1.12828	0.569535
3.56107	0.000247079
4.56532	0.0369049
0.132369	1.44799
3.32621	0.220314
0.832927	0.122185
1.67471	0.461001
1.95433	3.23459
2.43885	2.89859e-07
3.50865	0.761826
2.2184	0.00502446
1.4128	0.0445544
1.63673	0.000682754
12.518	0.723044
12.2034	1.10843
3.56598	4.8217e-05
1.90373	0.123958
2.48915	0.578612
2.02585	0.094572
4.54258	2.84883
1.78317	4.13759e-05
1.19942	6.67472e-06
0.833973	0.390362
1.25515	0.913669
15.6869	6.58922
1.85257	2.04548
0.827426	0.672445
0.631847	0.637648
1.39397	0.701839
0.327701	3.01592e-08
3.78463	2.79387
1.57232	0.14851
1.01771	0.939588
4.34334	0.0319121
2.86818	1.71358
1.08505	1.98077e-08
0.489096	3.65831e-08
1.52167	7.98252e-06
8.97822	0.279735
2.41413	0.156804
1.15748e-06	7.98739e-09
12.1651	0.0745182
0.801748	0.0475884
1.66867	0.000147045
3.32762	3.17821e-05
8.314	0.645725
1.09303	2.73435
5.02121	0.138006
1.36815	0.753127
4.30498	0.534844
0.548244	2.44679e-06
6.72819	0.124825
0.928227	0.0898745
0.86012	0.27939
3.43565	2.46558e-08
2.74352	0.0484586
13.2912	0.0698915
5.39734	0.24381
3.48539	1.62133
1.7943	1.74536e-07
1.64603	2.36842
4.85128	0.249879
2.14556	0.0196927
4.03802	0.286428
0.555061	7.75435e-07
1.57453	0.200605
1.25698	2.76972e-07
0.444289	0.347459
1.55586	0.480478
4.65905	0.439603
0.468055	0.062176
3.53025	0.26398
2.60946	0.327567
1.16691	2.79808
11.0102	0.0159226
1.59453	0.0194902
3.13721	9.43803
3.33168	0.326607
4.21571e-05	0.169994
1.30641	0.15798
1.83444	1.31846
2.3208	0.244251
7.08488	0.53361
1.66328	0.00133769
4.39352	0.0457562
1.95146	0.674223
2.79263	0.24914
5.31039	1.37446
0.240857	0.0228525
1.48101	0.742792
2.67186	3.84508
0.433181	1.41948
2.14944	0.211099
2.18472	2.35534
1.53784	0.0266236
1.35465e-06	0.992527
1.31535	0.130235
0.978815	0.684239
2.74086	0.925315
0.480961	0.000433568
0.0521032	0.25284
0.34361	7.67831
1.5119	0.291529
0.817663	1.99856
0.430845	2.21667e-06
2.58727	0.00124335
1.25178	8.32308e-09
3.33712	2.32579
0.869788	0.00409084
3.0636	1.27514
1.06974	0.812482
1.87021	0.0356573
0.911153	3.12438
2.24688	3.45003e-06
1.16267	0.241543
4.29714	0.074605
5.1783	2.04649e-06
2.00085	2.47059
1.30222	0.314602
1.78693	0.0209849
5.80751	2.61657
2.98175	1.49016
5.33395	0.0384771
2.00391	1.07609
0.00766234	0.718318
7.31656	0.269668
1.24478	2.00137
1.03288	0.273509
1.91253	0.74077
2.15624	0.0636946
9.45668	2.63612
0.0438768	0.618179
0.510557	7.30913e-10
1.0396	0.762451
2.82418e-07	0.0741608
1.68842	0.289121
13.4339	0.620582
1.17958	0.833014
0.868042	0.216844
1.92249	0.902892
3.96356	0.274662
1.64223	0.0894639
1.04894	0.148782
0.927477	0.879538
2.62254	0.489643
0.504882	1.73919
3.30726	0.314711
1.3644	1.01427
7.48822	0.187826
1.37397	9.21847e-05
2.46904	1.86529e-06
3.19473e-06	2.13498
2.50883	1.08333
1.12691	4.0517e-06
6.13009	1.29675
1.05448	3.20547
2.30787	0.430542
4.75683	1.10636
6.47705	0.211896
0.064234	0.0458245
2.24901	2.24747e-06
8.9841	0.0154604
3.1019	0.472098
0.895568	0.000656671
5.68468	0.792762
5.1021	0.0770454
0.278326	0.106126
0.520527	0.431958
4.07686	0.424125
0.942035	0.00460323
5.06407e-09	2.39151
1.96547	1.76281e-07
0.657163	0.245933
2.0343	0.181222
4.41635	0.565483
0.552971	0.0889906
1.26108	0.634601
8.65036	2.89802
1.98543	1.20844
7.72143e-10	1.50257e-06
1.41159	6.52084e-08
2.76165	0.49591
22.8242	5.71112e-05
1.29053	0.327147
6.4387	0.866081
2.45475	0.189597
2.05706	0.675054
0.984594	1.64973
0.034676	1.01445e-06
0.517705	0.601753
2.68912	0.176564
1.16173	0.255175
5.51551	4.5265e-05
2.34609	1.43972e-07
3.99615	0.442668
15.8487	0.556506
0.727266	1.03227e-07
2.09902	6.29438e-08
0.80924	0.264226
1.38987	0.894896
1.12367	0.101532
0.448611	0.104389
1.91207	1.9246
3.77277	0.25403
1.66016	0.111768
3.99408	0.059168
1.44836	2.86417
3.05846	0.17925
1.84027	0.0314338
8.53865	0.0136679
1.61723	0.0717965
1.65791	3.03936e-09
1.11603	10.8009
5.77214	1.26693e-06
3.54432	0.0160177
11.1125	0.24395
1.45625	0.0183541
4.67806	0.0288789
9.10477	2.74848
0.609345	2.28644
0.769253	0.431084
1.28566	0.0902451
2.37873	0.360658
9.06764	0.472101
2.81011	0.102773
2.15073	0.0895784
1.15088	1.42976
2.87147	1.01299
1.10825	1.3492e-05
1.01062e-05	0.151228
5.05016	1.70838
1.64	0.696342
0.101807	0.205654
1.83193e-07	0.16564
3.26217	4.15435e-05
1.1298	0.145435
12.5849	1.24696
0.684821	0.325848
1.1152	2.0933e-06
1.32375	0.143343
2.36705	2.50657e-08
3.00892	1.69433
0.503549	0.258703
2.12601	0.25392
2.16452	0.000225677
0.583351	0.108278
2.79172	0.00141003
3.62092	1.25208
0.363972	0.000200611
2.81088	0.691318
0.80267	7.99275e-06
5.13047	1.39988
1.01811	0.10021
0.00698924	0.300486
0.939864	0.42997
4.93456	0.0912878
0.00192568	6.59469e-05
2.2008	6.00855
0.658446	0.7396
6.36617	6.48797
0.221502	0.245477
1.4931	1.55618
16.3506	0.352913
0.523352	1.33424
3.27363e-05	5.8533e-08
0.867554	1.80314
7.07836	1.44753
0.722249	0.0501714
0.649089	0.0380489
5.17652	0.560498
1.82633e-06	0.725455
3.48122	1.82679e-07
0.921758	0.528562
8.90048e-09	6.01468e-06
0.0370343	0.666968
2.02091e-07	4.48203e-08
1.59993	9.29046e-08
1.84261	0.19399
2.21218	0.329431
2.33164	0.000760024
8.01379e-05	0.0417949
0.000806921	5.87953e-06
0.658716	0.171891
1.51472e-06	1.0062
1.68141e-06	0.100044
0.312389	1.36691
3.81982	3.78534
0.20443	0.305571
2.49869	1.62182
0.999745	0.352786
10.3114	1.05761
4.38664	9.70502e-07
1.63552	0.656061
0.590907	8.80375e-07
7.77148e-05	2.57977
0.00018938	0.0157854
0.67998	0.0648601
1.0095	1.51052
2.13568	0.493781
0.895552	2.25679
0.456852	0.451703
3.02665	2.15689e-05
7.77733	0.141021
3.63039	0.0837201
0.982713	0.308675
0.474357	0.645243
0.000886283	1.12779
2.2477	0.604626
2.89543	0.0144954
3.87772	0.115688
0.2976	1.089e-06
2.14933	0.207689
1.89335	1.7273
1.4175	5.3598e-09
12.1654	2.28972e-07
1.26398	0.700018
4.69993	0.0143753
1.7725	0.127174
0.469861	0.235945
7.78991	0.993834
12.1963	3.93025e-07
14.5189	4.24954e-05
0.335103	2.87616
2.85028	0.0931673
2.52564	0.565889
5.50546	0.0544005
0.900005	1.08682
5.88462e-09	0.802977
0.319148	0.10653
1.84016	0.739455
0.00410153	0.479271
5.72532	1.36993
0.152341	4.21687e-07
8.59556e-05	0.10196
7.54404	0.162892
0.0665189	0.030649
1.38605	0.0473377
6.26423	3.10529
2.04616	0.30323
9.11531	1.4504e-05
5.03444	1.44089
1.24838	0.987985
5.05247	3.81186e-08
1.49868	0.225402
0.132746	0.193
0.487956	0.0560018
0.463147	1.82339
4.00981e-08	2.70199
4.10834	2.55044
4.35313	0.000277948
7.59047	7.86164
12.4427	0.00999656
2.01984	2.38141e-06
3.19146	0.0731486
2.09587	0.869141
2.9027	6.87121
0.0448932	0.0242044
1.21984	7.15711
0.410716	0.913921
4.04364	2.79511
0.529361	0.664237
1.12861	5.56214
0.635225	0.564171
4.33946	0.000323968
2.4502	6.92035e-07
3.78044	1.36332
0.814085	7.91925
8.199	0.175159
8.22705	7.06539e-09
1.52353	0.625134
1.87359	5.87587
0.432255	0.00364791
0.812489	5.80455
6.09138	0.304378
2.56713	0.000274318
0.735565	0.789935
3.67176	0.0278874
1.38993	0.663074
2.42102	3.59386
[truncated: 3,240 more rows]
