# Supplementary material for: B cell zone reticular cell microenvironments shape CXCL13 gradient formation
Source: Nat Commun. 2020 Jul 22;11:3677. doi: 10.1038/s41467-020-17135-2 (PMC7376062; doi:10.1038/s41467-020-17135-2)
Supplement: Supplementary file 4 — Source Data [file 41467_2020_17135_MOESM4_ESM.zip › main figures/3d.xlsx]

## Sheet: Sheet1
heparinase positive			heparinase negative
bin number	bin height		bin number	bin height
1	1260		1	3678
2	611		2	652
3	465		3	337
4	381		4	172
5	279		5	128
6	208		6	62
7	171		7	60
8	156		8	42
9	113		9	22
10	101		10	15
11	95		11	22
12	72		12	10
13	68		13	10
14	48		14	5
15	41		15	6
16	27		16	4
17	34		17	2
18	36		18	2
19	22		19	2
20	23		20	1
21	20		21	1
22	22		22	0
23	8		23	0
24	14		24	0
25	11		25	1
26	9		26	1
27	7		27	2
28	5		28	0
29	5		29	1
30	3		30	0
31	3		31	0
32	5		32	1
33	1		33	0
