# Supplementary material for: B cell zone reticular cell microenvironments shape CXCL13 gradient formation
Source: Nat Commun. 2020 Jul 22;11:3677. doi: 10.1038/s41467-020-17135-2 (PMC7376062; doi:10.1038/s41467-020-17135-2)
Supplement: Supplementary file 4 — Source Data [file 41467_2020_17135_MOESM4_ESM.zip › main figures/4b.xlsx]

## Sheet: Sheet1
distance	image 2	image 3	image 4	image 5	image 6	image 1
7.6	0.341624	0.383659	0.323147	0.339741	0.448025	0.448025
10.748	0.211947	0.227899	0.195956	0.189944	0.374272	0.374272
16.3782	0.117429	0.127293	0.051822	0.037211	0.297025	0.297025
23.0865	0.136824	0.011452	0.02764	-0.01267	0.26757	0.26757
27.4022	0.159096	-0.02612	-0.01802	-0.04177	0.220876	0.220876
32.1739	0.110234	-0.01932	0.020607	-0.009	0.237174	0.237174
38.3032	0.054941	-0.03451	0.008525	-0.03269	0.219065	0.219065
42.6609	0.049059	-0.0857	-0.02537	0.003774	0.192807	0.192807
47.3057	0.0156	-0.03733	-0.01282	-0.02496	0.171456	0.171456
53.2307	0.018436	-0.02782	-0.02225	0.025011	0.147443	0.147443
57.459	-0.00306	-0.05219	-0.0408	0.045303	0.103152	0.103152
62.5003	0.004398	-0.02127	-0.0063	0.048463	0.080086	0.080086
67.5732	-0.0324	-0.03608	-0.01302	0.007161	0.059954	0.059954
71.7191	-0.02209	-0.03261	-0.02615	-0.00291	0.02737	0.02737
77.1586	-0.04267	-0.00304	-0.00972	-0.02289	0.007485	0.007485
83.1783	-0.04587	0.022377	-0.00841	-0.02347	0.006966	0.006966
