# Supplementary material for: B cell zone reticular cell microenvironments shape CXCL13 gradient formation
Source: Nat Commun. 2020 Jul 22;11:3677. doi: 10.1038/s41467-020-17135-2 (PMC7376062; doi:10.1038/s41467-020-17135-2)
Supplement: Supplementary file 4 — Source Data [file 41467_2020_17135_MOESM4_ESM.zip › main figures/4c.xlsx]

## Sheet: Sheet1
human	model1	model2
52.82	68.1128	99.336
102.34	77.7357	81.7051
106.55	42.8304	99.336
42.43	68.1128	99.336
27.49	50	81.7051
52.82	71.6927	92.7631
37.32	42.8304	87.4141
42.43	42.8304	99.336
12.23	107.809	107.809
87.29	58.3359	102.394
67.56	42.8304	92.7631
77.37	58.3359	62.6458
37.32	92.7631	71.6927
37.32	58.3359	77.7357
111.18	87.4141	71.6927
102.34	71.6927	99.336
27.49	87.4141	99.336
111.18	92.7631	87.4141
102.34	62.6458	99.336
67.56	71.6927	99.336
22.68	127.697	99.336
22.68	50	81.7051
97.6	62.6458	99.336
62.47	52.3822	58.3359
27.49	99.336	99.336
37.32	50	77.7357
37.32	81.7051	107.809
	68.1128	99.336
	50	77.7357
	62.6458	107.809
	68.1128	68.1128
	68.1128	107.809
	77.7357	87.4141
	58.3359	87.4141
	87.4141	87.4141
	87.4141	71.6927
	71.6927	77.7357
	50	87.4141
	68.1128	71.6927
	81.7051	81.7051
	92.7631	99.336
	77.7357	107.809
	92.7631	68.1128
	52.3822	92.7631
	62.6458	77.7357
	37.4098	58.3359
	102.394	71.6927
	37.4098	99.336
	87.4141	87.4141
	87.4141	71.6927
	58.3359	92.7631
	52.3822	92.7631
	52.3822	99.336
	42.8304	87.4141
	68.1128	87.4141
	42.8304	107.809
	58.3359	87.4141
	37.4098	99.336
	50	99.336
	42.8304	99.336
	107.809	99.336
	42.8304	107.809
	68.1128	92.7631
	62.6458	99.336
	58.3359	107.809
	77.7357	99.336
	99.336	99.336
	52.3822	99.336
	77.7357	99.336
	71.6927	71.6927
	68.1128	99.336
	77.7357	99.336
	68.1128	92.7631
	68.1128	99.336
	92.7631	77.7357
	58.3359	77.7357
	68.1128	68.1128
	42.8304	81.7051
	58.3359	99.336
	68.1128	81.7051
	68.1128	68.1128
	42.8304	99.336
	58.3359	92.7631
	50	92.7631
	50	102.394
	62.6458	71.6927
	107.809	99.336
	58.3359	92.7631
	77.7357	81.7051
	52.3822	107.809
	81.7051	77.7357
	68.1128	77.7357
	50	99.336
	37.4098	92.7631
	50	87.4141
	68.1128	77.7357
	68.1128	102.394
	62.6458	99.336
	68.1128	77.7357
	50	92.7631
	99.336	99.336
	42.8304	117.531
	77.7357	77.7357
	52.3822	92.7631
	52.3822	77.7357
	92.7631	77.7357
	68.1128	107.809
	50	87.4141
	58.3359	99.336
	71.6927	99.336
	50	77.7357
	62.6458	71.6927
	50	68.1128
	92.7631	77.7357
	42.8304	92.7631
	58.3359	71.6927
	99.336	71.6927
	107.809	87.4141
	77.7357	107.809
	77.7357	71.6927
	71.6927	99.336
	58.3359	77.7357
	50	87.4141
	68.1128	71.6927
	77.7357	99.336
	92.7631	77.7357
	50	92.7631
	50	99.336
	87.4141	99.336
	52.3822	81.7051
	87.4141
	77.7357
	37.4098
	52.3822
	68.1128
	50
	52.3822
	52.3822
	87.4141
	81.7051
	87.4141
	42.8304
	81.7051
	58.3359
	42.8304
	50
	50
