# Supplementary material for: B cell zone reticular cell microenvironments shape CXCL13 gradient formation
Source: Nat Commun. 2020 Jul 22;11:3677. doi: 10.1038/s41467-020-17135-2 (PMC7376062; doi:10.1038/s41467-020-17135-2)
Supplement: Supplementary file 4 — Source Data [file 41467_2020_17135_MOESM4_ESM.zip › main figures/5b.xlsx]

## Sheet: Sheet1
	UV	Conducitivity
20	0.000238	18.452
20	0.000234	18.463
20	0.000223	18.476
20	0.000207	18.487
20	0.000194	18.501
20	0.00019	18.514
20	0.000191	18.526
20	0.000182	18.536
20	0.000181	18.551
20	0.000174	18.561
20	0.000169	18.577
20	0.000156	18.59
20	0.000162	18.6
20	0.00017	18.611
20	0.000177	18.627
20	0.000187	18.642
20	0.0002	18.657
20	0.000206	18.666
20	0.000206	18.666
20	0.0002	18.68
20	0.000216	18.693
20	0.000207	18.705
20	0.000203	18.718
20	0.000189	18.732
20	0.000183	18.75
20	0.000174	18.759
20	0.000158	18.78
20	0.000163	18.792
20	0.000169	18.804
20	0.000188	18.822
20	0.000189	18.841
20.1	0.000214	18.855
20.1	0.000201	18.87
20.1	0.000204	18.884
20.1	0.000186	18.897
20.1	0.000181	18.915
20.1	0.000168	18.934
20.1	0.000174	18.948
20.1	0.000163	18.963
20.1	0.000161	18.978
20.1	0.000158	18.987
20.1	0.000164	19.008
20.1	0.000162	19.015
20.1	0.000177	19.036
20.1	0.000191	19.048
20.1	0.00021	19.065
20.1	0.000209	19.07
20.1	0.000216	19.089
20.1	0.000209	19.101
20.1	0.000206	19.116
20.1	0.000198	19.124
20.1	0.000202	19.139
20.1	0.000206	19.15
20.1	0.000213	19.162
20.1	0.000219	19.173
20.1	0.000221	19.184
20.1	0.000232	19.193
20.1	0.000233	19.203
20.1	0.000231	19.213
20.1	0.00024	19.223
20.1	0.000236	19.236
20.2	0.000238	19.244
20.2	0.000245	19.252
20.2	0.000271	19.26
20.2	0.000274	19.273
20.2	0.000287	19.281
20.2	0.000272	19.286
20.2	0.000269	19.299
20.2	0.000249	19.308
20.2	0.000233	19.315
20.2	0.000232	19.326
20.2	0.000248	19.335
20.2	0.000242	19.345
20.2	0.000241	19.353
20.2	0.000251	19.363
20.2	0.000234	19.376
20.2	0.000231	19.382
20.2	0.000252	19.388
20.2	0.00025	19.401
20.2	0.00025	19.409
20.2	0.000262	19.417
20.2	0.000261	19.424
20.2	0.00024	19.432
20.2	0.000237	19.441
20.2	0.00023	19.448
20.2	0.000213	19.458
20.2	0.000193	19.464
20.2	0.000185	19.47
20.2	0.000183	19.48
20.2	0.000194	19.486
20.3	0.000193	19.487
20.3	0.000206	19.5
20.3	0.000198	19.504
20.3	0.000187	19.511
20.3	0.000171	19.52
20.3	0.000177	19.526
20.3	0.000168	19.531
20.3	0.000174	19.538
20.3	0.000166	19.54
20.3	0.000167	19.546
20.3	0.000157	19.555
20.3	0.000162	19.56
20.3	0.000156	19.569
20.3	0.000178	19.574
20.3	0.000181	19.578
20.3	0.000196	19.587
20.3	0.00021	19.594
20.3	0.000222	19.599
20.3	0.000209	19.61
20.3	0.000204	19.614
20.3	0.000189	19.618
20.3	0.000185	19.624
20.3	0.000187	19.637
20.3	0.000185	19.641
20.3	0.000199	19.648
20.3	0.000213	19.652
20.3	0.000203	19.66
20.3	0.000195	19.662
20.3	0.000198	19.67
20.3	0.000183	19.678
20.3	0.000168	19.688
20.4	0.000169	19.696
20.4	0.000174	19.705
20.4	0.000184	19.708
20.4	0.000191	19.716
20.4	0.00019	19.727
20.4	0.000166	19.735
20.4	0.000163	19.748
20.4	0.000151	19.757
20.4	0.000152	19.761
20.4	0.000172	19.766
20.4	0.000193	19.781
20.4	0.000203	19.789
20.4	0.000205	19.794
20.4	0.00021	19.801
20.4	0.000196	19.814
20.4	0.000194	19.817
20.4	0.000194	19.829
20.4	0.000194	19.839
20.4	0.000193	19.847
20.4	0.000202	19.853
20.4	0.000211	19.864
20.4	0.000199	19.872
20.4	0.000195	19.883
20.4	0.00018	19.889
20.4	0.000175	19.899
20.4	0.000168	19.912
20.4	0.000162	19.921
20.4	0.000168	19.929
20.4	0.000175	19.938
20.4	0.000176	19.949
20.5	0.000168	19.96
20.5	0.000178	19.968
20.5	0.000159	19.978
20.5	0.000154	19.987
20.5	0.00014	19.996
20.5	0.000145	20.006
20.5	0.000139	20.019
20.5	0.000155	20.027
20.5	0.000163	20.039
20.5	0.000175	20.052
20.5	0.000175	20.061
20.5	0.000163	20.074
20.5	0.000156	20.083
20.5	0.000145	20.094
20.5	0.000135	20.104
20.5	0.000126	20.116
20.5	0.00014	20.131
20.5	0.000139	20.141
20.5	0.000129	20.15
20.5	0.000115	20.165
20.5	0.000109	20.177
20.5	9.2e-05	20.186
20.5	9.4e-05	20.201
20.5	0.000105	20.217
20.5	0.000129	20.228
20.5	0.000129	20.241
20.5	0.000132	20.249
20.5	0.000135	20.262
20.5	0.000127	20.276
20.5	0.000116	20.286
20.6	0.000122	20.301
20.6	0.00012	20.316
20.6	0.000119	20.327
20.6	0.000126	20.334
20.6	0.00014	20.349
20.6	0.000148	20.356
20.6	0.00017	20.372
20.6	0.000183	20.379
20.6	0.000193	20.392
20.6	0.000176	20.406
20.6	0.000174	20.415
20.6	0.000157	20.429
20.6	0.000154	20.438
20.6	0.000156	20.449
20.6	0.000166	20.458
20.6	0.000161	20.472
20.6	0.000168	20.481
20.6	0.000166	20.491
20.6	0.000147	20.508
20.6	0.000153	20.526
20.6	0.000176	20.542
20.6	0.000189	20.553
20.6	0.00019	20.573
20.6	0.000206	20.58
20.6	0.000204	20.596
20.6	0.0002	20.606
20.6	0.000201	20.62
20.6	0.000201	20.641
20.6	0.0002	20.646
20.6	0.000198	20.66
20.7	0.0002	20.676
20.7	0.000185	20.688
20.7	0.000175	20.702
20.7	0.000163	20.713
20.7	0.000158	20.721
20.7	0.000141	20.735
20.7	0.00014	20.748
20.7	0.00013	20.761
20.7	0.000129	20.776
20.7	0.000131	20.786
20.7	0.000133	20.8
20.7	0.000146	20.812
20.7	0.000156	20.821
20.7	0.000165	20.834
20.7	0.000171	20.844
20.7	0.000178	20.858
20.7	0.000169	20.866
20.7	0.000179	20.878
20.7	0.000173	20.886
20.7	0.000164	20.91
20.7	0.00016	20.91
20.7	0.000151	20.921
20.7	0.000132	20.935
20.7	0.000132	20.944
20.7	0.000122	20.952
20.7	0.000108	20.963
20.7	0.000102	20.97
20.7	0.000113	20.981
20.7	0.000123	20.99
20.8	0.00013	20.994
20.8	0.000145	21.008
20.8	0.000154	21.013
20.8	0.000162	21.022
20.8	0.000153	21.026
20.8	0.000151	21.037
20.8	0.000148	21.045
20.8	0.000146	21.054
20.8	0.000138	21.058
20.8	0.000151	21.065
20.8	0.000168	21.073
20.8	0.000173	21.08
20.8	0.00018	21.083
20.8	0.000174	21.09
20.8	0.000163	21.099
20.8	0.000151	21.108
20.8	0.000145	21.112
20.8	0.000142	21.118
20.8	0.000145	21.126
20.8	0.000144	21.128
20.8	0.000137	21.14
20.8	0.000143	21.148
20.8	0.000141	21.155
20.8	0.000145	21.161
20.8	0.000155	21.164
20.8	0.000162	21.173
20.8	0.000151	21.181
20.8	0.000145	21.186
20.8	0.00013	21.192
20.8	0.000122	21.207
20.8	0.000129	21.207
20.9	0.00014	21.216
20.9	0.00015	21.223
20.9	0.000157	21.235
20.9	0.00015	21.244
20.9	0.00015	21.245
20.9	0.000142	21.257
20.9	0.000125	21.262
20.9	0.000124	21.273
20.9	0.00013	21.281
20.9	0.000122	21.286
20.9	0.00013	21.293
20.9	0.000137	21.302
20.9	0.000131	21.31
20.9	0.000126	21.317
20.9	0.000123	21.328
20.9	0.000118	21.337
20.9	0.00013	21.345
20.9	0.000149	21.352
20.9	0.00015	21.356
20.9	0.000155	21.368
20.9	0.000139	21.378
20.9	0.000127	21.387
20.9	0.000116	21.394
20.9	0.000116	21.404
20.9	0.000109	21.413
20.9	0.000115	21.425
20.9	0.000116	21.436
20.9	0.000106	21.447
20.9	9.7e-05	21.447
20.9	0.000101	21.46
21	0.000105	21.471
21	0.000105	21.48
21	0.000115	21.492
21	0.000111	21.5
21	0.000112	21.511
21	0.000125	21.517
21	0.000125	21.527
21	0.000117	21.538
21	0.00012	21.547
21	0.000112	21.556
21	0.0001	21.564
21	0.000106	21.572
21	0.000112	21.581
21	0.000114	21.595
21	0.00012	21.6
21	0.000113	21.611
21	0.000112	21.617
21	0.00012	21.63
21	0.000126	21.632
21	0.000147	21.637
21	0.000148	21.647
21	0.000162	21.66
21	0.000163	21.667
21	0.000168	21.676
21	0.000139	21.689
21	0.000147	21.697
21	0.000143	21.712
21	0.000149	21.72
21	0.000143	21.732
21	0.000142	21.745
21	0.000134	21.758
21.1	0.000134	21.769
21.1	0.000129	21.781
21.1	0.000114	21.795
21.1	0.000126	21.812
21.1	0.000133	21.826
21.1	0.000129	21.834
21.1	0.000134	21.85
21.1	0.000152	21.862
21.1	0.000159	21.874
21.1	0.000139	21.887
21.1	0.000129	21.902
21.1	0.00012	21.91
21.1	0.000107	21.924
21.1	9.4e-05	21.94
21.1	9.8e-05	21.949
21.1	9.8e-05	21.962
21.1	9.7e-05	21.974
21.1	8.4e-05	21.99
21.1	7e-05	22.001
21.1	6.2e-05	22.014
21.1	5.4e-05	22.03
21.1	4.4e-05	22.045
21.1	5.1e-05	22.056
21.1	5.4e-05	22.073
21.1	6.8e-05	22.081
21.1	7.7e-05	22.099
21.1	9.2e-05	22.112
21.1	8.6e-05	22.123
21.1	8.9e-05	22.141
21.1	7.8e-05	22.154
21.2	7.1e-05	22.166
21.2	5.4e-05	22.181
21.2	5.1e-05	22.193
21.2	5.2e-05	22.208
21.2	5.7e-05	22.221
21.2	5.5e-05	22.233
21.2	6.9e-05	22.247
21.2	7.2e-05	22.258
21.2	6.6e-05	22.271
21.2	5.7e-05	22.282
21.2	6.7e-05	22.294
21.2	6e-05	22.302
21.2	6.3e-05	22.319
21.2	6.8e-05	22.328
21.2	8.2e-05	22.342
21.2	8.3e-05	22.359
21.2	7.8e-05	22.364
21.2	8e-05	22.374
21.2	7.7e-05	22.387
21.2	6.7e-05	22.402
21.2	6e-05	22.412
21.2	6.3e-05	22.422
21.2	6e-05	22.437
21.2	5.6e-05	22.449
21.2	5.7e-05	22.454
21.2	6.9e-05	22.465
21.2	7.6e-05	22.479
21.2	8.2e-05	22.485
21.2	8.7e-05	22.495
21.3	8e-05	22.507
21.3	7.8e-05	22.511
21.3	8.1e-05	22.514
21.3	8.9e-05	22.526
21.3	9.9e-05	22.532
21.3	0.000114	22.541
21.3	0.000108	22.549
21.3	9.8e-05	22.562
21.3	9.4e-05	22.569
21.3	8.3e-05	22.576
21.3	7.1e-05	22.586
21.3	7.1e-05	22.588
21.3	6.5e-05	22.594
21.3	6.1e-05	22.606
21.3	5e-05	22.615
21.3	5.2e-05	22.621
21.3	5.7e-05	22.626
21.3	5.6e-05	22.637
21.3	4.5e-05	22.642
21.3	7.9e-05	22.645
21.3	9.4e-05	22.656
21.3	9.2e-05	22.663
21.3	9.6e-05	22.671
21.3	0.000102	22.68
21.3	8.7e-05	22.685
21.3	7.9e-05	22.693
21.3	8.7e-05	22.702
21.3	9.3e-05	22.707
21.3	9.4e-05	22.719
21.3	9.8e-05	22.726
21.3	9.8e-05	22.737
21.4	9.6e-05	22.745
21.4	9.1e-05	22.753
21.4	8.5e-05	22.764
21.4	8.1e-05	22.771
21.4	7.2e-05	22.781
21.4	6.6e-05	22.787
21.4	7e-05	22.794
21.4	7.5e-05	22.803
21.4	6.6e-05	22.807
21.4	8.2e-05	22.812
21.4	8.9e-05	22.823
21.4	8.9e-05	22.83
21.4	9.6e-05	22.833
21.4	0.000112	22.847
21.4	0.000107	22.858
21.4	0.000118	22.865
21.4	0.000127	22.867
21.4	0.000121	22.872
21.4	0.000116	22.881
21.4	0.000105	22.891
21.4	9.6e-05	22.901
21.4	9.1e-05	22.909
21.4	0.000107	22.915
21.4	0.000113	22.923
21.4	0.000128	22.93
21.4	0.000136	22.945
21.4	0.000148	22.946
21.4	0.000153	22.955
21.4	0.00016	22.966
21.4	0.000148	22.978
21.5	0.00014	22.985
21.5	0.00012	22.996
21.5	0.000106	23.007
21.5	7.9e-05	23.016
21.5	8.8e-05	23.026
21.5	8.5e-05	23.037
21.5	8e-05	23.048
21.5	7.9e-05	23.055
21.5	9.3e-05	23.063
21.5	8.1e-05	23.075
21.5	7.4e-05	23.084
21.5	7.3e-05	23.094
21.5	7.5e-05	23.103
21.5	6.1e-05	23.115
21.5	7.1e-05	23.121
21.5	8.5e-05	23.134
21.5	8.8e-05	23.147
21.5	8.1e-05	23.159
21.5	8.1e-05	23.167
21.5	7.7e-05	23.181
21.5	5.4e-05	23.188
21.5	4.7e-05	23.198
21.5	3.6e-05	23.218
21.5	3.1e-05	23.226
21.5	2.4e-05	23.241
21.5	3e-05	23.252
21.5	3.4e-05	23.261
21.5	3.5e-05	23.275
21.5	4e-05	23.287
21.5	2.5e-05	23.297
21.6	2.2e-05	23.313
21.6	2.4e-05	23.325
21.6	2.5e-05	23.336
21.6	2.2e-05	23.348
21.6	2.9e-05	23.363
21.6	3.8e-05	23.375
21.6	2.8e-05	23.387
21.6	2.5e-05	23.398
21.6	2.7e-05	23.413
21.6	3.2e-05	23.423
21.6	3.1e-05	23.434
21.6	3e-05	23.451
21.6	2.7e-05	23.464
21.6	2.8e-05	23.474
21.6	2.7e-05	23.489
21.6	2.5e-05	23.505
21.6	3.4e-05	23.518
21.6	4.8e-05	23.529
21.6	3.4e-05	23.544
21.6	4e-05	23.558
21.6	4.8e-05	23.572
21.6	5.5e-05	23.583
21.6	5.3e-05	23.594
21.6	6.9e-05	23.609
21.6	7e-05	23.624
21.6	8.1e-05	23.637
21.6	8.3e-05	23.647
21.6	8.3e-05	23.66
21.6	8.9e-05	23.671
21.6	7.7e-05	23.682
21.7	6.9e-05	23.695
21.7	5.9e-05	23.708
21.7	5.6e-05	23.719
21.7	4.4e-05	23.73
21.7	5.6e-05	23.743
21.7	5.6e-05	23.751
21.7	7e-05	23.759
21.7	6e-05	23.773
21.7	7.2e-05	23.783
21.7	6e-05	23.793
21.7	5.1e-05	23.807
21.7	4e-05	23.819
21.7	5.1e-05	23.825
21.7	4.5e-05	23.833
21.7	5.1e-05	23.846
21.7	4.9e-05	23.858
21.7	4.8e-05	23.866
21.7	4.8e-05	23.877
21.7	5.2e-05	23.885
21.7	6.2e-05	23.9
21.7	7.3e-05	23.907
21.7	8e-05	23.923
21.7	8.3e-05	23.931
21.7	7.4e-05	23.945
21.7	5.6e-05	23.952
21.7	5.1e-05	23.96
21.7	4.4e-05	23.971
21.7	4.4e-05	23.981
21.7	5.3e-05	23.99
21.8	7.3e-05	23.997
21.8	7.7e-05	24.001
21.8	7.9e-05	24.009
21.8	8e-05	24.015
21.8	8.2e-05	24.022
21.8	9.8e-05	24.029
21.8	0.000101	24.036
21.8	0.000112	24.042
21.8	0.00012	24.047
21.8	0.000124	24.055
21.8	0.000108	24.057
21.8	0.000116	24.064
21.8	0.000115	24.066
21.8	0.000111	24.071
21.8	0.000104	24.083
21.8	0.000101	24.086
21.8	9.3e-05	24.086
21.8	9.5e-05	24.096
21.8	0.000101	24.107
21.8	0.000113	24.109
21.8	0.000122	24.113
21.8	0.000133	24.125
21.8	0.00013	24.133
21.8	0.000127	24.139
21.8	0.000119	24.146
21.8	0.000123	24.159
21.8	0.000113	24.166
21.8	0.000128	24.179
21.8	0.000129	24.181
21.8	0.000126	24.191
21.8	0.000118	24.197
21.9	0.000122	24.209
21.9	0.000101	24.215
21.9	9.2e-05	24.227
21.9	8.2e-05	24.232
21.9	6.7e-05	24.243
21.9	5.9e-05	24.248
21.9	5.2e-05	24.262
21.9	4.4e-05	24.267
21.9	4.4e-05	24.275
21.9	4.7e-05	24.282
21.9	4.7e-05	24.291
21.9	5.8e-05	24.303
21.9	5.9e-05	24.31
21.9	6.1e-05	24.319
21.9	6.6e-05	24.329
21.9	6.5e-05	24.337
21.9	5.2e-05	24.348
21.9	5.3e-05	24.36
21.9	4.1e-05	24.371
21.9	3.7e-05	24.38
21.9	2.9e-05	24.392
21.9	2.3e-05	24.401
21.9	2.7e-05	24.412
21.9	4.3e-05	24.419
21.9	4.8e-05	24.43
21.9	5.2e-05	24.438
21.9	7.3e-05	24.453
21.9	6.9e-05	24.459
21.9	5.9e-05	24.47
21.9	5.9e-05	24.481
22	4.3e-05	24.492
22	2.6e-05	24.505
22	2.3e-05	24.515
22	2.1e-05	24.526
22	8e-06	24.538
22	2.1e-05	24.546
22	1.8e-05	24.556
22	1.6e-05	24.57
22	1.7e-05	24.581
22	2.6e-05	24.591
22	3.1e-05	24.603
22	4.7e-05	24.621
22	5.3e-05	24.631
22	5e-05	24.641
22	4.9e-05	24.657
22	4.1e-05	24.665
22	3.3e-05	24.681
22	2.6e-05	24.695
22	2.2e-05	24.701
22	1.7e-05	24.709
22	7e-06	24.724
22	4e-06	24.74
22	4e-06	24.752
22	9e-06	24.761
22	2.9e-05	24.771
22	4.1e-05	24.783
22	4.3e-05	24.798
22	3.9e-05	24.81
22	3.7e-05	24.818
22	4.5e-05	24.834
22	3.9e-05	24.844
22.1	4.4e-05	24.855
22.1	4.1e-05	24.867
22.1	3.5e-05	24.883
22.1	1.5e-05	24.89
22.1	1.5e-05	24.903
22.1	1.6e-05	24.912
22.1	1.7e-05	24.923
22.1	1.8e-05	24.938
22.1	1.5e-05	24.946
22.1	2.3e-05	24.956
22.1	2.3e-05	24.964
22.1	1.8e-05	24.977
22.1	2.9e-05	24.988
22.1	3.9e-05	24.999
22.1	4e-05	25.01
22.1	5.2e-05	25.017
22.1	5.9e-05	25.029
22.1	4.7e-05	25.041
22.1	4.1e-05	25.056
22.1	2.3e-05	25.062
22.1	7e-06	25.071
22.1	5e-06	25.083
22.1	1.3e-05	25.091
22.1	2.1e-05	25.098
22.1	3.1e-05	25.109
22.1	4.3e-05	25.119
22.1	4e-05	25.124
22.1	4.2e-05	25.132
22.1	5.4e-05	25.141
22.1	6.4e-05	25.149
22.2	7e-05	25.154
22.2	8.4e-05	25.158
22.2	8.5e-05	25.168
22.2	7.3e-05	25.173
22.2	8.1e-05	25.182
22.2	7.8e-05	25.188
22.2	6.7e-05	25.197
22.2	6.9e-05	25.207
22.2	7.4e-05	25.213
22.2	7.4e-05	25.224
22.2	7.9e-05	25.23
22.2	8.6e-05	25.239
22.2	0.000101	25.252
22.2	0.000115	25.259
22.2	0.000123	25.266
22.2	0.000118	25.274
22.2	0.000121	25.288
22.2	0.00011	25.297
22.2	9.8e-05	25.31
22.2	8.4e-05	25.314
22.2	8.9e-05	25.319
22.2	9.6e-05	25.328
22.2	9.4e-05	25.342
22.2	9.7e-05	25.348
22.2	9.5e-05	25.36
22.2	7.4e-05	25.365
22.2	5e-05	25.375
22.2	3.7e-05	25.382
22.2	3.8e-05	25.393
22.3	3.4e-05	25.403
22.3	4.4e-05	25.412
22.3	4.9e-05	25.419
22.3	5.4e-05	25.425
22.3	4.3e-05	25.434
22.3	3.2e-05	25.444
22.3	2.4e-05	25.453
22.3	1.6e-05	25.464
22.3	4e-06	25.468
22.3	4e-06	25.482
22.3	1.4e-05	25.49
22.3	1.5e-05	25.494
22.3	1.6e-05	25.506
22.3	2.4e-05	25.517
22.3	2.1e-05	25.523
22.3	1.7e-05	25.536
22.3	1.8e-05	25.54
22.3	2.8e-05	25.547
22.3	3.4e-05	25.558
22.3	4.2e-05	25.567
22.3	4.8e-05	25.571
22.3	4.7e-05	25.586
22.3	3.6e-05	25.592
22.3	3.5e-05	25.605
22.3	3.2e-05	25.611
22.3	2.7e-05	25.623
22.3	2.8e-05	25.632
22.3	3.1e-05	25.645
22.3	2.8e-05	25.655
22.3	3.2e-05	25.661
22.3	3e-05	25.671
22.4	2.7e-05	25.685
22.4	1.9e-05	25.697
22.4	8e-06	25.707
22.4	-3e-06	25.716
22.4	-1.8e-05	25.729
22.4	-3e-05	25.737
22.4	-1.9e-05	25.749
22.4	-1.9e-05	25.762
22.4	-2.4e-05	25.774
22.4	-7e-06	25.786
22.4	1.4e-05	25.796
22.4	2.7e-05	25.804
22.4	-0.000106	25.819
22.4	-0.000103	25.831
22.4	-0.000117	25.843
22.4	-0.000134	25.856
22.4	-0.000171	25.865
22.4	-4.8e-05	25.881
22.4	-4e-05	25.891
22.4	-3.2e-05	25.901
22.4	-2.9e-05	25.91
22.4	-1e-05	25.923
22.4	-1e-06	25.935
22.4	-1e-06	25.946
22.4	-1e-05	25.96
22.4	-1.1e-05	25.973
22.4	-1.1e-05	25.983
22.4	-1.5e-05	25.991
22.4	-3.5e-05	26.007
22.4	-3.4e-05	26.018
22.5	-3.6e-05	26.027
22.5	-3.9e-05	26.038
22.5	-3.1e-05	26.048
22.5	-3.4e-05	26.059
22.5	-1.6e-05	26.073
22.5	-1.2e-05	26.082
22.5	-1e-06	26.096
22.5	-5e-06	26.108
22.5	6e-06	26.113
22.5	-8e-06	26.134
22.5	0	26.135
22.5	-2e-06	26.145
22.5	1.4e-05	26.154
22.5	2.7e-05	26.162
22.5	1.8e-05	26.168
22.5	-4e-06	26.177
22.5	-1.2e-05	26.189
22.5	-1.8e-05	26.189
22.5	-2.3e-05	26.201
22.5	-1.1e-05	26.21
22.5	7e-06	26.223
22.5	1.2e-05	26.233
22.5	0	26.241
22.5	1e-06	26.254
22.5	8e-06	26.259
22.5	6e-06	26.269
22.5	6e-06	26.279
22.5	1.8e-05	26.293
22.5	1.3e-05	26.301
22.5	1.2e-05	26.314
22.6	1.4e-05	26.324
22.6	1.2e-05	26.33
22.6	5e-06	26.343
22.6	5e-06	26.352
22.6	-4e-06	26.362
22.6	-1.4e-05	26.372
22.6	-1.3e-05	26.382
22.6	-1.9e-05	26.391
22.6	-2.3e-05	26.4
22.6	-2.9e-05	26.413
22.6	-2.6e-05	26.422
22.6	-3.2e-05	26.429
22.6	-3.6e-05	26.439
22.6	-2.7e-05	26.447
22.6	-2.3e-05	26.456
22.6	-2.2e-05	26.461
22.6	-1.4e-05	26.475
22.6	0	26.486
22.6	3e-06	26.491
22.6	1.4e-05	26.501
22.6	2.3e-05	26.508
22.6	2.1e-05	26.52
22.6	1.9e-05	26.528
22.6	1.4e-05	26.534
22.6	1.5e-05	26.545
22.6	1.4e-05	26.552
22.6	1.8e-05	26.564
22.6	1.1e-05	26.572
22.6	2.2e-05	26.581
22.6	1e-05	26.595
22.7	7e-06	26.597
22.7	-8e-06	26.605
22.7	-1.3e-05	26.609
22.7	-2.5e-05	26.619
22.7	-2.5e-05	26.631
22.7	-3.3e-05	26.638
22.7	-3.6e-05	26.645
22.7	-2.9e-05	26.655
22.7	-2.8e-05	26.663
22.7	-2.7e-05	26.67
22.7	-2.4e-05	26.68
22.7	-1.9e-05	26.689
22.7	-3e-05	26.698
22.7	-2.8e-05	26.701
22.7	-2.4e-05	26.719
22.7	-2e-05	26.726
22.7	-1.9e-05	26.738
22.7	-1.4e-05	26.748
22.7	-1.5e-05	26.757
22.7	-2.8e-05	26.764
22.7	-3.8e-05	26.774
22.7	-4.1e-05	26.781
22.7	-3.2e-05	26.796
22.7	-5.1e-05	26.805
22.7	-4.2e-05	26.814
22.7	-3.6e-05	26.827
22.7	-3e-05	26.836
22.7	-3.4e-05	26.846
22.7	-2.4e-05	26.856
22.8	-4.7e-05	26.866
22.8	-6e-05	26.877
22.8	-6.8e-05	26.891
22.8	-7.3e-05	26.902
22.8	-7.5e-05	26.911
22.8	-6.2e-05	26.926
22.8	-4.2e-05	26.934
22.8	-2.9e-05	26.948
22.8	-1.8e-05	26.958
22.8	-1.7e-05	26.972
22.8	-1.5e-05	26.981
22.8	-2.4e-05	26.996
22.8	-3.9e-05	27.012
22.8	-5.3e-05	27.023
22.8	-5e-05	27.033
22.8	-4.5e-05	27.046
22.8	-5e-05	27.06
22.8	-5.2e-05	27.072
22.8	-5e-05	27.084
22.8	-4.3e-05	27.098
22.8	-4.5e-05	27.109
22.8	-3.5e-05	27.125
22.8	-2.8e-05	27.13
22.8	-2.1e-05	27.144
22.8	-3.3e-05	27.158
22.8	-1.9e-05	27.168
22.8	-2.1e-05	27.182
22.8	-1.8e-05	27.193
22.8	-1.4e-05	27.207
22.8	-6e-06	27.218
22.8	-1.2e-05	27.228
22.9	-1e-05	27.244
22.9	-9e-06	27.256
22.9	-7e-06	27.271
22.9	1.4e-05	27.28
22.9	1.5e-05	27.292
22.9	2.2e-05	27.308
22.9	2.8e-05	27.317
22.9	3.3e-05	27.331
22.9	1.6e-05	27.346
22.9	1.4e-05	27.357
22.9	1.5e-05	27.365
22.9	0	27.38
22.9	-1.2e-05	27.397
22.9	-2.5e-05	27.41
22.9	-2.9e-05	27.421
22.9	-4.3e-05	27.428
22.9	-3.8e-05	27.44
22.9	-4.2e-05	27.449
22.9	-4.2e-05	27.462
22.9	-5.4e-05	27.469
22.9	-6.4e-05	27.482
22.9	-7.1e-05	27.492
22.9	-7e-05	27.499
22.9	-6.8e-05	27.506
22.9	-6.4e-05	27.518
22.9	-6.2e-05	27.53
22.9	-5.4e-05	27.536
22.9	-6e-05	27.546
22.9	-6.2e-05	27.555
22.9	-6e-05	27.561
23	-5.3e-05	27.573
23	-6.2e-05	27.579
23	-4.9e-05	27.588
23	-4.1e-05	27.596
23	-3.6e-05	27.604
23	-3e-05	27.612
23	-1.2e-05	27.623
23	-1.3e-05	27.63
23	-1.6e-05	27.636
23	-1.6e-05	27.645
23	-1.5e-05	27.654
23	-1.4e-05	27.661
23	-2.3e-05	27.682
23	-1.8e-05	27.678
23	-1.7e-05	27.688
23	-2.3e-05	27.696
23	-3.2e-05	27.708
23	-2.6e-05	27.712
23	-2.3e-05	27.717
23	-1.9e-05	27.723
23	-2.7e-05	27.734
23	-2.9e-05	27.744
23	-4.1e-05	27.753
23	-3.4e-05	27.766
23	-3.7e-05	27.777
23	-2.5e-05	27.786
23	-2.6e-05	27.791
23	-2.3e-05	27.805
23	-3e-05	27.815
23	-3.1e-05	27.822
23	-3.3e-05	27.833
23.1	-3.1e-05	27.841
23.1	-3e-05	27.853
23.1	-2.8e-05	27.859
23.1	-2.9e-05	27.872
23.1	-2.8e-05	27.881
23.1	-2.7e-05	27.892
23.1	-1.6e-05	27.906
23.1	-1.4e-05	27.92
23.1	-1.6e-05	27.927
23.1	-2.5e-05	27.935
23.1	-4e-05	27.951
23.1	-4.5e-05	27.957
23.1	-5.3e-05	27.966
23.1	-6.1e-05	27.975
23.1	-6.8e-05	27.988
23.1	-5.6e-05	27.995
23.1	-5.4e-05	28.003
23.1	-5.6e-05	28.015
23.1	-4.8e-05	28.022
23.1	-4.6e-05	28.033
23.1	-4.9e-05	28.046
23.1	-5.1e-05	28.055
23.1	-4.8e-05	28.06
23.1	-4.9e-05	28.076
23.1	-3.6e-05	28.087
23.1	-3.6e-05	28.095
23.1	-2.9e-05	28.102
23.1	-2.5e-05	28.126
23.1	-1.9e-05	28.123
23.1	-2e-05	28.126
23.2	-7e-06	28.138
23.2	-1.8e-05	28.15
23.2	-1.6e-05	28.159
23.2	-1.1e-05	28.161
23.2	-1.2e-05	28.169
23.2	-3.2e-05	28.177
23.2	-2.6e-05	28.182
23.2	-3.5e-05	28.189
23.2	-5.3e-05	28.194
23.2	-5.9e-05	28.204
23.2	-5.2e-05	28.211
23.2	-6e-05	28.216
23.2	-5.3e-05	28.219
23.2	-5e-05	28.226
23.2	-4.5e-05	28.238
23.2	-3.4e-05	28.246
23.2	-2e-05	28.254
23.2	-1.4e-05	28.259
23.2	0	28.271
23.2	1.3e-05	28.282
23.2	1.7e-05	28.292
23.2	2e-05	28.303
23.2	2.1e-05	28.316
23.2	2e-06	28.323
23.2	-6e-06	28.333
23.2	-1.1e-05	28.347
23.2	-2e-05	28.353
23.2	-2.4e-05	28.361
23.2	-9e-06	28.375
23.3	-1.7e-05	28.389
23.3	-2.1e-05	28.398
23.3	-2.4e-05	28.409
23.3	-3.7e-05	28.418
23.3	-4.4e-05	28.426
23.3	-4.6e-05	28.441
23.3	-5.9e-05	28.452
23.3	-6.5e-05	28.464
23.3	-7.2e-05	28.477
23.3	-8.6e-05	28.49
23.3	-9.8e-05	28.496
23.3	-0.0001	28.51
23.3	-9.2e-05	28.516
23.3	-7.8e-05	28.533
23.3	-6.6e-05	28.548
23.3	-4.8e-05	28.555
23.3	-2.6e-05	28.567
23.3	-2.3e-05	28.577
23.3	-2.2e-05	28.585
23.3	-1.3e-05	28.594
23.3	-8e-06	28.609
23.3	-9e-06	28.615
23.3	-1.3e-05	28.628
23.3	-1.7e-05	28.635
23.3	-1.6e-05	28.643
23.3	-1.9e-05	28.65
23.3	-1.7e-05	28.657
23.3	-9e-06	28.667
23.3	-3e-06	28.673
23.3	-2e-06	28.684
23.3	-1.1e-05	28.692
23.4	-1.7e-05	28.699
23.4	-2.2e-05	28.703
23.4	-2.3e-05	28.709
23.4	-2.5e-05	28.718
23.4	-1.2e-05	28.73
23.4	-1.4e-05	28.734
23.4	-2.6e-05	28.743
23.4	-3.3e-05	28.752
23.4	-3.9e-05	28.761
23.4	-5e-05	28.765
23.4	-5.4e-05	28.778
23.4	-3.7e-05	28.783
23.4	-3e-05	28.796
23.4	-2.8e-05	28.8
23.4	-2.8e-05	28.812
23.4	-2.6e-05	28.818
23.4	-4.3e-05	28.827
23.4	-3.3e-05	28.833
23.4	-3.8e-05	28.842
23.4	-3.2e-05	28.848
23.4	-2.8e-05	28.86
23.4	-2.6e-05	28.866
23.4	-3.7e-05	28.871
23.4	-3.1e-05	28.881
23.4	-3.7e-05	28.895
23.4	-3.8e-05	28.902
23.4	-3.4e-05	28.914
23.4	-3.7e-05	28.921
23.4	-3.9e-05	28.935
23.4	-3.6e-05	28.943
23.5	-4.2e-05	28.95
23.5	-4e-05	28.958
23.5	-3.6e-05	28.968
23.5	-3.7e-05	28.975
23.5	-4.1e-05	28.984
23.5	-4.3e-05	28.99
23.5	-4.7e-05	29.003
23.5	-4.8e-05	29.008
23.5	-4.9e-05	29.017
23.5	-4.2e-05	29.022
23.5	-3.3e-05	29.026
23.5	-2.3e-05	29.036
23.5	-2.5e-05	29.038
23.5	-2.4e-05	29.043
23.5	-2.5e-05	29.052
23.5	-2.7e-05	29.064
23.5	-2.2e-05	29.074
23.5	-1.8e-05	29.08
23.5	-1.5e-05	29.087
23.5	-8e-06	29.097
23.5	4e-06	29.113
23.5	-4e-06	29.123
23.5	4e-06	29.132
23.5	7e-06	29.143
23.5	-1e-06	29.157
23.5	-1.2e-05	29.171
23.5	-1.7e-05	29.181
23.5	-1.4e-05	29.19
23.5	-2e-05	29.206
23.5	-1e-05	29.215
23.6	-4e-06	29.226
23.6	-1e-05	29.238
23.6	-2e-05	29.251
23.6	-2.6e-05	29.26
23.6	-3.8e-05	29.273
23.6	-5.2e-05	29.288
23.6	-4.8e-05	29.299
23.6	-3.5e-05	29.308
23.6	-2.3e-05	29.315
23.6	-1.6e-05	29.333
23.6	-4e-06	29.343
23.6	-3e-06	29.355
23.6	-1.6e-05	29.369
23.6	-2.9e-05	29.378
23.6	-3.3e-05	29.391
23.6	-3.7e-05	29.397
23.6	-4.4e-05	29.412
23.6	-5.3e-05	29.424
23.6	-3.4e-05	29.435
23.6	-3.3e-05	29.447
23.6	-3e-05	29.46
23.6	-1.9e-05	29.465
23.6	1e-06	29.48
23.6	-3e-06	29.487
23.6	7e-06	29.504
23.6	1.3e-05	29.513
23.6	1.1e-05	29.523
23.6	-6e-06	29.538
23.6	-2e-05	29.546
23.6	-3.8e-05	29.551
23.7	-3.7e-05	29.567
23.7	-3.4e-05	29.577
23.7	-2.4e-05	29.587
23.7	-9e-06	29.596
23.7	8e-06	29.61
23.7	-1e-06	29.617
23.7	9e-06	29.636
23.7	1e-06	29.643
23.7	-1.9e-05	29.653
23.7	-2.8e-05	29.662
23.7	-2.5e-05	29.673
23.7	-3.8e-05	29.686
23.7	-2.4e-05	29.699
23.7	-7e-06	29.71
23.7	0	29.718
23.7	-4e-06	29.727
23.7	-1.2e-05	29.739
23.7	-2.3e-05	29.749
23.7	-2.8e-05	29.758
23.7	-3e-05	29.771
23.7	-1.4e-05	29.781
23.7	-4e-06	29.794
23.7	-2e-06	29.8
23.7	3e-06	29.811
23.7	-1e-06	29.817
23.7	-1.5e-05	29.828
23.7	-1.5e-05	29.838
23.7	-2.4e-05	29.843
23.7	-2.8e-05	29.854
23.8	-3.3e-05	29.859
23.8	-3.1e-05	29.863
23.8	-3.9e-05	29.875
23.8	-2.9e-05	29.885
23.8	-1.5e-05	29.892
23.8	-4e-06	29.897
23.8	4e-06	29.908
23.8	2.4e-05	29.917
23.8	2.8e-05	29.92
23.8	2.7e-05	29.932
23.8	2.6e-05	29.943
23.8	2.1e-05	29.948
23.8	9e-06	29.956
23.8	7e-06	29.966
23.8	1e-06	29.974
23.8	2e-06	29.978
23.8	2e-06	29.981
23.8	1.2e-05	29.986
23.8	4e-06	29.993
23.8	1.2e-05	30
23.8	1.9e-05	30.005
23.8	2.9e-05	30.015
23.8	3.3e-05	30.023
23.8	4.6e-05	30.033
23.8	4.5e-05	30.041
23.8	4.1e-05	30.045
23.8	4.2e-05	30.062
23.8	3.9e-05	30.07
23.8	3.2e-05	30.079
23.8	3.2e-05	30.089
23.8	3.6e-05	30.101
23.9	3.5e-05	30.107
23.9	2.9e-05	30.12
23.9	3.6e-05	30.135
23.9	2.7e-05	30.144
23.9	2.4e-05	30.159
23.9	2.6e-05	30.168
23.9	3.5e-05	30.184
23.9	3.5e-05	30.191
23.9	5.1e-05	30.201
23.9	4.6e-05	30.212
23.9	3.8e-05	30.227
23.9	3.3e-05	30.236
23.9	1.3e-05	30.244
23.9	2e-06	30.255
23.9	-1e-06	30.269
23.9	-6e-06	30.277
23.9	-7e-06	30.288
23.9	-1e-05	30.301
23.9	-6e-06	30.314
23.9	-4e-06	30.323
23.9	-9e-06	30.336
23.9	-2e-05	30.347
23.9	-1.2e-05	30.357
23.9	-2e-05	30.371
23.9	-2.6e-05	30.383
23.9	-1.9e-05	30.393
23.9	-1.2e-05	30.405
23.9	-3e-06	30.415
23.9	1e-06	30.434
23.9	1e-06	30.446
24	7e-06	30.463
24	1.2e-05	30.474
24	2.3e-05	30.49
24	2.5e-05	30.503
24	4.2e-05	30.515
24	3.2e-05	30.526
24	3.4e-05	30.545
24	1.1e-05	30.552
24	1.1e-05	30.568
24	8e-06	30.577
24	2.5e-05	30.589
24	8e-06	30.601
24	2.1e-05	30.613
24	1.9e-05	30.63
24	1.5e-05	30.641
24	1e-05	30.65
24	2.5e-05	30.663
24	2.3e-05	30.675
24	2e-05	30.68
24	1.6e-05	30.685
24	1.6e-05	30.699
24	2e-05	30.706
24	1.8e-05	30.714
24	1.9e-05	30.731
24	2.5e-05	30.739
24	1.2e-05	30.751
24	0	30.759
24	-1.3e-05	30.77
24	-2.5e-05	30.784
24	-3.1e-05	30.792
24	-2.8e-05	30.803
24.1	-2e-05	30.808
24.1	-3e-06	30.818
24.1	1.2e-05	30.83
24.1	1.6e-05	30.843
24.1	2.7e-05	30.848
24.1	2.9e-05	30.863
24.1	4e-05	30.872
24.1	4.4e-05	30.879
24.1	6.3e-05	30.887
24.1	6.8e-05	30.898
24.1	6.6e-05	30.907
24.1	4.7e-05	30.916
24.1	4.1e-05	30.922
24.1	3.1e-05	30.927
24.1	3.9e-05	30.934
24.1	5.3e-05	30.941
24.1	6.8e-05	30.944
24.1	7.9e-05	30.949
24.1	8.2e-05	30.956
24.1	7.6e-05	30.962
24.1	5.9e-05	30.967
24.1	5.2e-05	30.978
24.1	5.7e-05	30.979
24.1	6.3e-05	30.988
24.1	5.4e-05	30.994
24.1	6.4e-05	31.005
24.1	7e-05	31.013
24.1	6.5e-05	31.022
24.1	5.5e-05	31.027
24.1	6.7e-05	31.033
24.2	7.1e-05	31.042
24.2	7.5e-05	31.048
24.2	7.7e-05	31.058
24.2	8.1e-05	31.06
24.2	8.4e-05	31.07
24.2	8.1e-05	31.082
24.2	8.5e-05	31.087
24.2	7.8e-05	31.098
24.2	8e-05	31.111
24.2	7.8e-05	31.115
24.2	7.9e-05	31.123
24.2	7.6e-05	31.13
24.2	7.6e-05	31.142
24.2	7.6e-05	31.147
24.2	7.8e-05	31.158
24.2	6.2e-05	31.168
24.2	5.3e-05	31.171
24.2	5.2e-05	31.181
24.2	4.1e-05	31.199
24.2	3.8e-05	31.203
24.2	5.7e-05	31.21
24.2	6.4e-05	31.222
24.2	7.1e-05	31.227
24.2	7.4e-05	31.238
24.2	7e-05	31.248
24.2	6e-05	31.261
24.2	5.1e-05	31.268
24.2	3.2e-05	31.277
24.2	3.6e-05	31.288
24.3	2.6e-05	31.307
24.3	3.5e-05	31.308
24.3	4.6e-05	31.32
24.3	5.7e-05	31.329
24.3	5.6e-05	31.343
24.3	6.9e-05	31.355
24.3	6e-05	31.367
24.3	6.1e-05	31.379
24.3	6.4e-05	31.392
24.3	6.5e-05	31.399
24.3	6.5e-05	31.411
24.3	8.1e-05	31.426
24.3	7.9e-05	31.435
24.3	7.7e-05	31.449
24.3	8e-05	31.464
24.3	6.8e-05	31.478
24.3	4.7e-05	31.484
24.3	5.3e-05	31.496
24.3	5.2e-05	31.508
24.3	5e-05	31.518
24.3	5.3e-05	31.531
24.3	6e-05	31.546
24.3	4.8e-05	31.552
24.3	4.8e-05	31.56
24.3	3.2e-05	31.577
24.3	3.6e-05	31.585
24.3	2.9e-05	31.596
24.3	3e-05	31.607
24.3	2.6e-05	31.619
24.3	3.1e-05	31.633
24.3	2.5e-05	31.644
24.4	2.5e-05	31.655
24.4	2e-05	31.664
24.4	2.2e-05	31.683
24.4	2.9e-05	31.691
24.4	3.4e-05	31.716
24.4	4e-05	31.715
24.4	5.2e-05	31.724
24.4	5.7e-05	31.734
24.4	5.5e-05	31.75
24.4	5.7e-05	31.76
24.4	6e-05	31.772
24.4	6.2e-05	31.778
24.4	6.3e-05	31.791
24.4	5.8e-05	31.801
24.4	6.2e-05	31.806
24.4	6.4e-05	31.813
24.4	5.7e-05	31.82
24.4	5.2e-05	31.831
24.4	5.1e-05	31.836
24.4	3.7e-05	31.846
24.4	3.1e-05	31.854
24.4	2.7e-05	31.864
24.4	5.1e-05	31.865
24.4	7.7e-05	31.875
24.4	0.000101	31.881
24.4	0.000109	31.891
24.4	0.000128	31.898
24.4	0.000113	31.907
24.4	9.8e-05	31.917
24.4	9.7e-05	31.923
24.5	0.000102	31.937
24.5	8.7e-05	31.945
24.5	9.3e-05	31.953
24.5	9.6e-05	31.966
24.5	9e-05	31.977
24.5	8.6e-05	31.986
24.5	8.5e-05	31.996
24.5	8.6e-05	32.003
24.5	7.9e-05	32.017
24.5	7e-05	32.031
24.5	6e-05	32.036
24.5	5.5e-05	32.047
24.5	3.9e-05	32.058
24.5	2.5e-05	32.065
24.5	2.8e-05	32.073
24.5	2.7e-05	32.086
24.5	1.9e-05	32.098
24.5	2.7e-05	32.107
24.5	3.7e-05	32.12
24.5	3.1e-05	32.13
24.5	3.1e-05	32.136
24.5	3.6e-05	32.144
24.5	1.9e-05	32.163
24.5	1.4e-05	32.171
24.5	4e-06	32.183
24.5	-1e-06	32.197
24.5	0	32.21
24.5	0	32.22
24.5	5e-06	32.228
24.5	7e-06	32.242
24.6	3e-06	32.252
24.6	-3e-06	32.264
24.6	2e-06	32.274
24.6	2e-06	32.287
24.6	1.8e-05	32.301
24.6	2.1e-05	32.312
24.6	2.1e-05	32.313
24.6	2.2e-05	32.33
24.6	1.5e-05	32.34
24.6	7e-06	32.352
24.6	2e-06	32.363
24.6	4e-06	32.372
24.6	1.3e-05	32.383
24.6	1.2e-05	32.398
24.6	2.2e-05	32.405
24.6	3.3e-05	32.416
24.6	4e-05	32.424
24.6	3.4e-05	32.439
24.6	4.1e-05	32.447
24.6	3.2e-05	32.459
24.6	1.7e-05	32.469
24.6	1.6e-05	32.482
24.6	2.1e-05	32.498
24.6	2.5e-05	32.508
24.6	2.6e-05	32.519
24.6	2.7e-05	32.526
24.6	2e-05	32.539
24.6	1.5e-05	32.551
24.6	6e-06	32.562
24.6	8e-06	32.579
24.7	2.7e-05	32.584
24.7	4.5e-05	32.599
24.7	4.5e-05	32.612
24.7	4.3e-05	32.622
24.7	4.9e-05	32.634
24.7	4.1e-05	32.644
24.7	4e-05	32.655
24.7	3.2e-05	32.663
24.7	2.4e-05	32.673
24.7	1.8e-05	32.687
24.7	1.3e-05	32.694
24.7	2e-06	32.705
24.7	3e-06	32.712
24.7	1.7e-05	32.721
24.7	1.8e-05	32.732
24.7	2.4e-05	32.734
24.7	3.2e-05	32.745
24.7	4.6e-05	32.753
24.7	4.6e-05	32.758
24.7	4.4e-05	32.774
24.7	3.7e-05	32.777
24.7	2.5e-05	32.791
24.7	1.5e-05	32.795
24.7	1.7e-05	32.807
24.7	3.2e-05	32.82
24.7	4.9e-05	32.826
24.7	6.7e-05	32.841
24.7	7.6e-05	32.85
24.7	7.7e-05	32.859
24.8	7.7e-05	32.871
24.8	6.2e-05	32.879
24.8	4.1e-05	32.891
24.8	2.8e-05	32.903
24.8	1.5e-05	32.915
24.8	-8e-06	32.929
24.8	-8e-06	32.941
24.8	-6e-06	32.943
24.8	-6e-06	32.965
24.8	3e-06	32.965
24.8	5e-06	32.973
24.8	1e-06	32.986
24.8	4e-06	32.996
24.8	-4e-06	33.002
24.8	-2.1e-05	33.011
24.8	-2.3e-05	33.021
24.8	-3.9e-05	33.032
24.8	-6.4e-05	33.04
24.8	-8e-05	33.047
24.8	-7.1e-05	33.054
24.8	-6.4e-05	33.065
24.8	-4.6e-05	33.073
24.8	-3.7e-05	33.078
24.8	-3.6e-05	33.09
24.8	-4.8e-05	33.099
24.8	-5.2e-05	33.105
24.8	-6.2e-05	33.113
24.8	-5.5e-05	33.12
24.8	-4e-05	33.139
24.8	-3.3e-05	33.143
24.8	-4.7e-05	33.156
24.9	-3.6e-05	33.161
24.9	-4.5e-05	33.171
24.9	-6.1e-05	33.181
24.9	-7e-05	33.191
24.9	-6.4e-05	33.204
24.9	-8.5e-05	33.214
24.9	-9e-05	33.228
24.9	-8.3e-05	33.232
24.9	-7.5e-05	33.242
24.9	-7.1e-05	33.249
24.9	-6.2e-05	33.258
24.9	-6e-05	33.267
24.9	-5.6e-05	33.278
24.9	-5.5e-05	33.283
24.9	-5.9e-05	33.294
24.9	-5.9e-05	33.302
24.9	-6.5e-05	33.312
24.9	-7.4e-05	33.32
24.9	-8e-05	33.33
24.9	-0.0001	33.338
24.9	-0.000101	33.343
24.9	-9.4e-05	33.351
24.9	-9.4e-05	33.362
24.9	-9.7e-05	33.368
24.9	-8.9e-05	33.378
24.9	-0.000104	33.39
24.9	-0.000105	33.397
24.9	-9.4e-05	33.401
24.9	-9.1e-05	33.415
24.9	-9.5e-05	33.422
25	-7.8e-05	33.431
25	-7.3e-05	33.444
25	-7.4e-05	33.456
25	-7.4e-05	33.463
25	-6.5e-05	33.472
25	-7.4e-05	33.485
25	-7.5e-05	33.485
25	-8.1e-05	33.497
25	-8e-05	33.505
25	-7.2e-05	33.506
25	-7e-05	33.517
25	-7.7e-05	33.528
25	-7.4e-05	33.539
25	-6.4e-05	33.552
25	-6.6e-05	33.56
25	-5.4e-05	33.572
25	-5.1e-05	33.583
25	-4.6e-05	33.588
25	-4.5e-05	33.593
25	-4.4e-05	33.598
25	-4.2e-05	33.606
25	-4.1e-05	33.621
25	-2.9e-05	33.63
25	-2.7e-05	33.643
25	-3.9e-05	33.657
25	-4.4e-05	33.665
25	-5.3e-05	33.674
25	-5.8e-05	33.691
25	-6.1e-05	33.7
25	-5.6e-05	33.712
25	-6.6e-05	33.718
25.1	-8e-05	33.731
25.1	-0.000101	33.747
25.1	-0.000103	33.757
25.1	-0.000114	33.765
25.1	-0.000103	33.772
25.1	-9.5e-05	33.782
25.1	-7.7e-05	33.795
25.1	-8.2e-05	33.81
25.1	-8.1e-05	33.816
25.1	-7.7e-05	33.825
25.1	-8.6e-05	33.833
25.1	-0.000106	33.836
25.1	-0.000104	33.849
25.1	-0.000108	33.856
25.1	-0.000122	33.863
25.1	-0.000116	33.873
25.1	-0.000105	33.878
25.1	-0.000121	33.888
25.1	-0.000128	33.893
25.1	-0.000127	33.899
25.1	-0.000131	33.908
25.1	-0.000126	33.916
25.1	-0.00012	33.925
25.1	-0.000115	33.933
25.1	-0.000111	33.944
25.1	-0.000108	33.951
25.1	-0.000107	33.962
25.1	-9.4e-05	33.978
25.1	-8.4e-05	33.985
25.1	-7.7e-05	33.995
25.2	-7.6e-05	33.999
25.2	-8e-05	34.013
25.2	-8.9e-05	34.019
25.2	-9e-05	34.029
25.2	-0.000108	34.04
25.2	-0.000108	34.05
25.2	-0.000106	34.06
25.2	-0.000108	34.069
25.2	-0.000115	34.084
25.2	-0.000108	34.089
25.2	-0.000103	34.1
25.2	-0.000119	34.113
25.2	-0.000113	34.122
25.2	-0.000115	34.132
25.2	-0.000102	34.141
25.2	-0.000102	34.153
25.2	-9.4e-05	34.167
25.2	-9.6e-05	34.175
25.2	-9.5e-05	34.189
25.2	-0.000122	34.199
25.2	-0.000145	34.209
25.2	-0.000147	34.221
25.2	-0.00015	34.231
25.2	-0.000147	34.241
25.2	-0.000132	34.249
25.2	-0.000106	34.262
25.2	-9.1e-05	34.275
25.2	-8.9e-05	34.28
25.2	-9.7e-05	34.29
25.3	-0.000105	34.294
25.3	-0.00011	34.303
25.3	-0.000122	34.312
25.3	-0.000139	34.321
25.3	-0.000143	34.324
25.3	-0.000133	34.339
25.3	-0.000138	34.343
25.3	-0.000133	34.359
25.3	-0.000113	34.367
25.3	-0.000106	34.377
25.3	-0.000107	34.386
25.3	-0.000101	34.398
25.3	-9.1e-05	34.407
25.3	-9.7e-05	34.414
25.3	-8.2e-05	34.43
25.3	-7.3e-05	34.438
25.3	-7.5e-05	34.453
25.3	-9e-05	34.466
25.3	-9.9e-05	34.478
25.3	-0.000123	34.486
25.3	-0.000135	34.497
25.3	-0.000149	34.514
25.3	-0.000148	34.525
25.3	-0.000147	34.535
25.3	-0.000141	34.545
25.3	-0.000154	34.555
25.3	-0.000149	34.567
25.3	-0.000164	34.578
25.3	-0.000165	34.59
25.3	-0.000178	34.601
25.3	-0.000188	34.609
25.4	-0.000198	34.616
25.4	-0.000188	34.631
25.4	-0.000193	34.642
25.4	-0.000172	34.648
25.4	-0.000148	34.662
25.4	-0.000138	34.672
25.4	-0.000147	34.683
25.4	-0.000141	34.698
25.4	-0.000147	34.706
25.4	-0.000164	34.718
25.4	-0.000166	34.73
25.4	-0.000172	34.743
25.4	-0.000174	34.753
25.4	-0.000194	34.77
25.4	-0.000183	34.782
25.4	-0.000184	34.789
25.4	-0.000182	34.8
25.4	-0.00017	34.813
25.4	-0.000154	34.817
25.4	-0.00016	34.833
25.4	-0.000163	34.84
25.4	-0.000143	34.849
25.4	-0.000148	34.854
25.4	-0.000154	34.864
25.4	-0.00015	34.873
25.4	-0.000135	34.882
25.4	-0.000144	34.893
25.4	-0.000143	34.902
25.4	-0.000146	34.912
25.4	-0.000149	34.922
25.5	-0.000159	34.936
25.5	-0.000159	34.943
25.5	-0.00017	34.953
25.5	-0.000166	34.961
25.5	-0.000166	34.969
25.5	-0.000169	34.983
25.5	-0.000176	34.991
25.5	-0.00017	34.998
25.5	-0.000164	35.011
25.5	-0.000161	35.016
25.5	-0.000148	35.024
25.5	-0.000141	35.033
25.5	-0.000138	35.046
25.5	-0.000146	35.055
25.5	-0.000141	35.063
25.5	-0.000151	35.069
25.5	-0.00015	35.078
25.5	-0.000148	35.089
25.5	-0.000149	35.102
25.5	-0.000152	35.11
25.5	-0.000143	35.113
25.5	-0.000152	35.122
25.5	-0.00016	35.129
25.5	-0.000163	35.13
25.5	-0.000165	35.138
25.5	-0.000172	35.151
25.5	-0.000159	35.158
25.5	-0.000153	35.165
25.5	-0.000137	35.172
25.5	-0.000138	35.182
25.6	-0.000137	35.194
25.6	-0.00014	35.193
25.6	-0.000124	35.206
25.6	-0.000121	35.215
25.6	-0.000109	35.226
25.6	-0.000106	35.236
25.6	-0.000114	35.244
25.6	-0.000126	35.258
25.6	-0.000132	35.266
25.6	-0.000146	35.277
25.6	-0.000149	35.29
25.6	-0.000151	35.3
25.6	-0.000152	35.316
25.6	-0.000165	35.323
25.6	-0.00016	35.337
25.6	-0.000171	35.341
25.6	-0.000174	35.356
25.6	-0.000174	35.368
25.6	-0.000169	35.381
25.6	-0.000182	35.389
25.6	-0.000187	35.407
25.6	-0.000193	35.412
25.6	-0.000205	35.424
25.6	-0.000209	35.434
25.6	-0.000212	35.444
25.6	-0.000209	35.459
25.6	-0.000203	35.469
25.6	-0.000194	35.485
25.6	-0.000197	35.492
25.6	-0.000178	35.503
25.7	-0.000172	35.518
25.7	-0.000165	35.526
25.7	-0.000176	35.535
25.7	-0.000178	35.546
25.7	-0.000186	35.563
25.7	-0.000184	35.574
25.7	-0.000185	35.581
25.7	-0.000181	35.594
25.7	-0.000168	35.6
25.7	-0.000169	35.613
25.7	-0.000171	35.623
25.7	-0.000183	35.634
25.7	-0.000179	35.641
25.7	-0.000187	35.65
25.7	-0.000176	35.666
25.7	-0.00018	35.676
25.7	-0.000159	35.689
25.7	-0.000175	35.701
25.7	-0.000181	35.71
25.7	-0.000196	35.719
25.7	-0.0002	35.73
25.7	-0.000213	35.738
25.7	-0.0002	35.75
25.7	-0.000185	35.755
25.7	-0.000185	35.772
25.7	-0.000168	35.782
25.7	-0.000164	35.787
25.7	-0.000167	35.796
25.7	-0.000176	35.807
25.8	-0.000168	35.81
25.8	-0.000174	35.819
25.8	-0.000178	35.825
25.8	-0.000171	35.833
25.8	-0.000169	35.843
25.8	-0.000172	35.853
25.8	-0.000182	35.857
25.8	-0.000177	35.863
25.8	-0.000174	35.872
25.8	-0.000167	35.876
25.8	-0.00016	35.889
25.8	-0.000145	35.89
25.8	-0.000143	35.892
25.8	-0.000132	35.899
25.8	-0.000131	35.904
25.8	-0.000141	35.912
25.8	-0.000143	35.92
25.8	-0.000153	35.926
25.8	-0.000168	35.931
25.8	-0.000177	35.939
25.8	-0.000167	35.944
25.8	-0.000171	35.953
25.8	-0.000162	35.962
25.8	-0.000148	35.969
25.8	-0.000138	35.978
25.8	-0.000126	35.99
25.8	-0.000115	36.004
25.8	-0.000113	36.012
25.8	-0.000128	36.021
25.8	-0.000134	36.029
25.8	-0.000146	36.044
25.9	-0.00016	36.054
25.9	-0.00018	36.065
25.9	-0.000175	36.076
25.9	-0.000188	36.086
25.9	-0.0002	36.098
25.9	-0.000204	36.107
25.9	-0.000193	36.119
25.9	-0.000198	36.127
25.9	-0.000185	36.136
25.9	-0.000183	36.152
25.9	-0.000179	36.161
25.9	-0.000178	36.168
25.9	-0.000173	36.181
25.9	-0.000177	36.189
25.9	-0.000162	36.202
25.9	-0.000169	36.211
25.9	-0.000174	36.226
25.9	-0.000191	36.235
25.9	-0.000191	36.246
25.9	-0.000206	36.26
25.9	-0.000207	36.272
25.9	-0.000201	36.285
25.9	-0.000203	36.292
25.9	-0.000211	36.308
25.9	-0.000201	36.318
25.9	-0.000201	36.329
25.9	-0.000201	36.344
25.9	-0.00019	36.354
25.9	-0.000178	36.362
25.9	-0.000186	36.376
26	-0.000186	36.397
26	-0.000177	36.409
26	-0.000183	36.422
26	-0.00019	36.431
26	-0.000176	36.447
26	-0.000173	36.458
26	-0.000178	36.47
26	-0.000175	36.479
26	-0.000179	36.492
26	-0.000198	36.504
26	-0.000194	36.512
26	-0.00021	36.524
26	-0.000208	36.538
26	-0.000205	36.544
26	-0.000203	36.556
26	-0.000225	36.567
26	-0.000215	36.581
26	-0.000225	36.591
26	-0.000224	36.592
26	-0.000224	36.594
26	-0.000208	36.608
26	-0.000187	36.623
26	-0.000174	36.634
26	-0.000155	36.647
26	-0.000139	36.65
26	-0.000133	36.661
26	-0.000133	36.666
26	-0.000136	36.67
26	-0.000141	36.679
26	-0.000153	36.688
26	-0.000172	36.694
26.1	-0.000169	36.698
26.1	-0.00017	36.703
26.1	-0.000168	36.708
26.1	-0.000168	36.715
26.1	-0.000163	36.72
26.1	-0.00016	36.727
26.1	-0.000158	36.736
26.1	-0.000154	36.738
26.1	-0.000147	36.748
26.1	-0.000134	36.753
26.1	-0.000131	36.761
26.1	-0.000131	36.768
26.1	-0.000131	36.775
26.1	-0.000134	36.785
26.1	-0.000139	36.793
26.1	-0.000143	36.809
26.1	-0.00015	36.815
26.1	-0.000141	36.825
26.1	-0.000137	36.838
26.1	-0.000134	36.844
26.1	-0.00013	36.855
26.1	-0.000122	36.862
26.1	-0.000144	36.873
26.1	-0.00016	36.881
26.1	-0.000162	36.892
26.1	-0.000173	36.898
26.1	-0.000169	36.909
26.1	-0.000158	36.914
26.1	-0.000153	36.929
26.1	-0.000165	36.937
26.2	-0.00018	36.945
26.2	-0.000192	36.955
26.2	-0.000196	36.968
26.2	-0.000191	36.975
26.2	-0.000187	36.982
26.2	-0.000185	36.998
26.2	-0.000202	37.011
26.2	-0.000217	37.017
26.2	-0.00023	37.033
26.2	-0.000234	37.05
26.2	-0.000221	37.062
26.2	-0.00023	37.075
26.2	-0.000225	37.093
26.2	-0.000229	37.102
26.2	-0.000239	37.114
26.2	-0.000233	37.128
26.2	-0.000204	37.139
26.2	-0.000204	37.148
26.2	-0.000187	37.167
26.2	-0.000188	37.18
26.2	-0.000195	37.191
26.2	-0.000199	37.206
26.2	-0.000198	37.213
26.2	-0.000215	37.226
26.2	-0.000206	37.243
26.2	-0.000214	37.251
26.2	-0.000216	37.263
26.2	-0.000225	37.273
26.2	-0.000229	37.288
26.3	-0.000233	37.299
26.3	-0.000235	37.304
26.3	-0.000235	37.313
26.3	-0.000234	37.324
26.3	-0.000233	37.339
26.3	-0.000232	37.348
26.3	-0.000229	37.359
26.3	-0.000236	37.368
26.3	-0.000227	37.378
26.3	-0.000222	37.388
26.3	-0.000217	37.393
26.3	-0.000203	37.403
26.3	-0.000191	37.411
26.3	-0.000189	37.428
26.3	-0.000169	37.424
26.3	-0.000159	37.428
26.3	-0.00016	37.434
26.3	-0.000162	37.443
26.3	-0.000161	37.446
26.3	-0.000167	37.453
26.3	-0.000182	37.456
26.3	-0.000186	37.461
26.3	-0.000178	37.467
26.3	-0.000166	37.472
26.3	-0.000162	37.477
26.3	-0.000141	37.487
26.3	-0.000129	37.492
26.3	-0.000126	37.494
26.3	-0.000124	37.508
26.3	-0.000119	37.515
26.3	-0.00012	37.525
26.4	-0.00012	37.537
26.4	-0.000124	37.543
26.4	-0.000129	37.556
26.4	-0.00014	37.572
26.4	-0.000144	37.575
26.4	-0.000154	37.587
26.4	-0.000167	37.595
26.4	-0.000181	37.609
26.4	-0.000185	37.619
26.4	-0.000202	37.631
26.4	-0.000216	37.64
26.4	-0.00022	37.654
26.4	-0.000224	37.666
26.4	-0.000236	37.672
26.4	-0.00024	37.678
26.4	-0.000237	37.693
26.4	-0.000232	37.7
26.4	-0.000226	37.711
26.4	-0.000215	37.72
26.4	-0.000216	37.729
26.4	-0.000209	37.738
26.4	-0.000204	37.749
26.4	-0.000206	37.759
26.4	-0.000212	37.77
26.4	-0.000203	37.784
26.4	-0.000203	37.794
26.4	-0.000216	37.799
26.4	-0.000213	37.814
26.4	-0.0002	37.822
26.4	-0.000196	37.833
26.5	-0.000201	37.84
26.5	-0.000193	37.855
26.5	-0.000195	37.863
26.5	-0.000215	37.877
26.5	-0.000225	37.884
26.5	-0.000222	37.901
26.5	-0.000214	37.911
26.5	-0.000216	37.918
26.5	-0.000207	37.933
26.5	-0.000208	37.942
26.5	-0.000205	37.953
26.5	-0.000217	37.961
26.5	-0.000221	37.971
26.5	-0.00023	37.987
26.5	-0.00023	37.996
26.5	-0.000249	38.005
26.5	-0.000263	38.019
26.5	-0.000261	38.028
26.5	-0.000262	38.041
26.5	-0.000253	38.048
26.5	-0.000253	38.068
26.5	-0.000229	38.074
26.5	-0.000224	38.087
26.5	-0.000217	38.1
26.5	-0.000216	38.11
26.5	-0.000205	38.118
26.5	-0.00021	38.129
26.5	-0.000213	38.136
26.5	-0.000223	38.147
26.5	-0.00022	38.159
26.6	-0.000218	38.166
26.6	-0.000215	38.167
26.6	-0.000216	38.179
26.6	-0.000212	38.184
26.6	-0.000218	38.193
26.6	-0.000223	38.205
26.6	-0.000219	38.213
26.6	-0.000218	38.22
26.6	-0.000205	38.22
26.6	-0.000203	38.233
26.6	-0.000197	38.246
26.6	-0.000192	38.253
[truncated: 5,557 more rows]
