# Supplementary material for: B cell zone reticular cell microenvironments shape CXCL13 gradient formation
Source: Nat Commun. 2020 Jul 22;11:3677. doi: 10.1038/s41467-020-17135-2 (PMC7376062; doi:10.1038/s41467-020-17135-2)
Supplement: Supplementary file 4 — Source Data [file 41467_2020_17135_MOESM4_ESM.zip › main figures/5d.xlsx]

## Sheet: Sheet1
	CXCL13 1-72	CXCL13
4.5	2.517	2.518
4.6	2.516	2.518
4.7	2.518	2.519
4.8	2.518	2.522
4.9	2.521	2.52
5	2.519	2.512
5.1	2.518	2.509
5.2	2.521	2.513
5.3	2.522	2.515
5.4	2.518	2.52
5.5	2.52	2.517
5.6	2.515	2.514
5.7	2.509	2.513
5.8	2.512	2.514
5.9	2.517	2.518
6	2.517	2.512
6.1	2.524	2.511
6.2	2.519	2.514
6.3	2.515	2.51
6.4	2.511	2.514
6.5	2.513	2.514
6.6	2.517	2.518
6.7	2.52	2.516
6.8	2.513	2.518
6.9	2.514	2.514
7	2.511	2.513
7.1	2.519	2.509
7.2	2.515	2.507
7.3	2.513	2.506
7.4	2.514	2.509
7.5	2.515	2.513
7.6	2.52	2.512
7.7	2.522	2.511
7.8	2.51	2.518
7.9	2.511	2.519
8	2.512	2.507
8.1	2.508	2.507
8.2	2.511	2.509
8.3	2.515	2.518
8.4	2.515	2.506
8.5	2.512	2.515
8.6	2.512	2.52
8.7	2.511	2.517
8.8	2.512	2.514
8.9	2.511	2.51
9	2.511	2.516
9.1	2.507	2.512
9.2	2.51	2.518
9.3	2.511	2.516
9.4	2.508	2.513
9.5	2.514	2.515
9.6	2.51	2.517
9.7	2.515	2.52
9.8	2.518	2.519
9.9	2.514	2.515
10	2.509	2.517
10.1	2.513	2.52
10.2	2.511	2.515
10.3	2.515	2.517
10.4	2.516	2.528
10.5	2.517	2.524
10.6	2.516	2.521
10.7	2.521	2.518
10.8	2.509	2.518
10.9	2.512	2.521
11	2.514	2.515
11.1	2.515	2.51
11.2	2.521	2.511
11.3	2.515	2.521
11.4	2.512	2.516
11.5	2.511	2.524
11.6	2.508	2.518
11.7	2.51	2.516
11.8	2.514	2.517
11.9	2.516	2.507
12	2.513	2.512
12.1	2.506	2.51
12.2	2.509	2.517
12.3	2.515	2.516
12.4	2.511	2.507
12.5	2.515	2.506
12.6	2.508	2.508
12.7	2.515	2.51
12.8	2.517	2.512
12.9	2.512	2.513
13	2.518	2.515
13.1	2.514	2.515
13.2	2.516	2.516
13.3	2.519	2.515
13.4	2.515	2.515
13.5	2.516	2.512
13.6	2.516	2.513
13.7	2.511	2.521
13.8	2.51	2.515
13.9	2.513	2.515
14	2.51	2.514
14.1	2.509	2.516
14.2	2.517	2.52
14.3	2.514	2.51
14.4	2.515	2.518
14.5	2.517	2.514
14.6	2.509	2.51
14.7	2.503	2.51
14.8	2.506	2.511
14.9	2.511	2.516
15	2.511	2.51
15.1	2.513	2.518
15.2	2.516	2.517
15.3	2.515	2.511
15.4	2.509	2.519
15.5	2.508	2.521
15.6	2.519	2.52
15.7	2.512	2.52
15.8	2.517	2.518
15.9	2.523	2.516
16	2.52	2.519
16.1	2.517	2.517
16.2	2.51	2.511
16.3	2.5	2.508
16.4	2.504	2.502
16.5	2.514	2.508
16.6	2.518	2.513
16.7	2.513	2.518
16.8	2.51	2.523
16.9	2.506	2.522
17	2.514	2.514
17.1	2.513	2.51
17.2	2.519	2.513
17.3	2.506	2.513
17.4	2.505	2.509
17.5	2.511	2.514
17.6	2.51	2.508
17.7	2.513	2.507
17.8	2.514	2.513
17.9	2.509	2.517
18	2.499	2.522
18.1	2.506	2.516
18.2	2.512	2.514
18.3	2.504	2.513
18.4	2.506	2.514
18.5	2.51	2.51
18.6	2.51	2.515
18.7	2.508	2.521
18.8	2.506	2.516
18.9	2.509	2.515
19	2.513	2.513
19.1	2.516	2.512
19.2	2.511	2.51
19.3	2.509	2.51
19.4	2.512	2.515
19.5	2.508	2.515
19.6	2.512	2.515
19.7	2.508	2.516
19.8	2.517	2.515
19.9	2.509	2.515
20	2.504	2.516
20.1	2.513	2.513
20.2	2.515	2.508
20.3	2.519	2.516
20.4	2.515	2.516
20.5	2.51	2.517
20.6	2.515	2.518
20.7	2.516	2.526
20.8	2.511	2.527
20.9	2.508	2.525
21	2.515	2.521
21.1	2.514	2.518
21.2	2.514	2.516
21.3	2.519	2.519
21.4	2.516	2.524
21.5	2.513	2.524
21.6	2.512	2.521
21.7	2.514	2.52
21.8	2.507	2.522
21.9	2.51	2.522
22	2.508	2.52
22.1	2.512	2.522
22.2	2.504	2.523
22.3	2.505	2.524
22.4	2.509	2.521
22.5	2.513	2.517
22.6	2.508	2.52
22.7	2.508	2.522
22.8	2.505	2.525
22.9	2.51	2.516
23	2.516	2.518
23.1	2.51	2.518
23.2	2.51	2.51
23.3	2.514	2.514
23.4	2.511	2.517
23.5	2.513	2.519
23.6	2.52	2.515
23.7	2.515	2.516
23.8	2.515	2.521
23.9	2.499	2.52
24	2.479	2.519
24.1	2.485	2.522
24.2	2.488	2.523
24.3	2.487	2.52
24.4	2.491	2.524
24.5	2.491	2.522
24.6	2.498	2.522
24.7	2.497	2.518
24.8	2.496	2.517
24.9	2.498	2.524
25	2.502	2.524
25.1	2.498	2.519
25.2	2.503	2.516
25.3	2.511	2.52
25.4	2.511	2.52
25.5	2.517	2.516
25.6	2.519	2.518
25.7	2.528	2.52
25.8	2.535	2.515
25.9	2.552	2.518
26	2.566	2.52
26.1	2.578	2.52
26.2	2.587	2.518
26.3	2.596	2.522
26.4	2.609	2.522
26.5	2.626	2.528
26.6	2.637	2.528
26.7	2.648	2.519
26.8	2.663	2.52
26.9	2.673	2.52
27	2.677	2.515
27.1	2.699	2.523
27.2	2.705	2.522
27.3	2.712	2.518
27.4	2.716	2.519
27.5	2.721	2.523
27.6	2.722	2.521
27.7	2.729	2.516
27.8	2.737	2.518
27.9	2.74	2.516
28	2.743	2.517
28.1	2.747	2.526
28.2	2.746	2.519
28.3	2.749	2.522
28.4	2.748	2.518
28.5	2.749	2.513
28.6	2.744	2.512
28.7	2.743	2.518
28.8	2.746	2.518
28.9	2.748	2.516
29	2.747	2.518
29.1	2.748	2.518
29.2	2.748	2.519
29.3	2.751	2.519
29.4	2.754	2.495
29.5	2.749	2.492
29.6	2.746	2.492
29.7	2.749	2.502
29.8	2.746	2.505
29.9	2.753	2.508
30	2.752	2.502
30.1	2.752	2.503
30.2	2.744	2.495
30.3	2.743	2.505
30.4	2.737	2.517
30.5	2.737	2.518
30.6	2.738	2.519
30.7	2.737	2.522
30.8	2.737	2.531
30.9	2.74	2.539
31	2.731	2.541
31.1	2.727	2.554
31.2	2.725	2.567
31.3	2.731	2.575
31.4	2.73	2.579
31.5	2.727	2.592
31.6	2.727	2.599
31.7	2.734	2.604
31.8	2.727	2.614
31.9	2.723	2.631
32	2.72	2.644
32.1	2.72	2.651
32.2	2.714	2.653
32.3	2.712	2.671
32.4	2.712	2.677
32.5	2.71	2.69
32.6	2.709	2.689
32.7	2.711	2.695
32.8	2.711	2.699
32.9	2.718	2.709
33	2.713	2.717
33.1	2.711	2.715
33.2	2.71	2.722
33.3	2.709	2.728
33.4	2.706	2.735
33.5	2.708	2.731
33.6	2.712	2.731
33.7	2.708	2.741
33.8	2.701	2.745
33.9	2.703	2.742
34	2.707	2.748
34.1	2.711	2.742
34.2	2.708	2.742
34.3	2.71	2.748
34.4	2.715	2.748
34.5	2.711	2.748
34.6	2.71	2.741
34.7	2.701	2.748
34.8	2.703	2.748
34.9	2.7	2.75
35	2.705	2.752
35.1	2.707	2.756
35.2	2.706	2.761
35.3	2.705	2.76
35.4	2.701	2.755
35.5	2.699	2.759
35.6	2.698	2.76
35.7	2.705	2.762
35.8	2.701	2.758
35.9	2.695	2.752
36	2.693	2.753
36.1	2.693	2.756
36.2	2.695	2.756
36.3	2.698	2.76
36.4	2.695	2.756
36.5	2.69	2.755
36.6	2.693	2.76
36.7	2.698	2.768
36.8	2.693	2.759
36.9	2.693	2.753
37	2.693	2.753
37.1	2.688	2.758
37.2	2.68	2.758
37.3	2.683	2.761
37.4	2.678	2.762
37.5	2.672	2.762
37.6	2.676	2.76
37.7	2.673	2.756
37.8	2.677	2.757
37.9	2.673	2.754
38	2.672	2.758
38.1	2.671	2.756
38.2	2.669	2.753
38.3	2.671	2.747
38.4	2.667	2.744
38.5	2.669	2.75
38.6	2.671	2.757
38.7	2.668	2.756
38.8	2.669	2.751
38.9	2.669	2.749
39	2.668	2.752
39.1	2.664	2.746
39.2	2.667	2.745
39.3	2.664	2.747
39.4	2.662	2.747
39.5	2.658	2.749
39.6	2.657	2.754
39.7	2.662	2.757
39.8	2.663	2.749
39.9	2.659	2.752
40	2.662	2.745
40.1	2.664	2.744
40.2	2.664	2.752
40.3	2.663	2.743
40.4	2.663	2.747
40.5	2.665	2.744
40.6	2.659	2.745
40.7	2.658	2.74
40.8	2.663	2.743
40.9	2.662	2.742
41	2.654	2.744
41.1	2.66	2.742
41.2	2.657	2.74
41.3	2.66	2.743
41.4	2.663	2.738
41.5	2.659	2.742
41.6	2.653	2.743
41.7	2.655	2.742
41.8	2.661	2.734
41.9	2.657	2.736
42	2.657	2.737
42.1	2.662	2.741
42.2	2.653	2.736
42.3	2.652	2.733
42.4	2.651	2.735
42.5	2.652	2.734
42.6	2.658	2.726
42.7	2.653	2.729
42.8	2.66	2.728
42.9	2.657	2.728
43	2.657	2.727
43.1	2.659	2.73
43.2	2.655	2.723
43.3	2.653	2.725
43.4	2.649	2.724
43.5	2.649	2.722
43.6	2.654	2.722
43.7	2.656	2.72
43.8	2.649	2.721
43.9	2.648	2.725
44	2.646	2.724
44.1	2.644	2.728
44.2	2.644	2.726
44.3	2.644	2.722
44.4	2.644	2.715
44.5	2.642	2.711
44.6	2.645	2.709
44.7	2.645	2.72
44.8	2.64	2.718
44.9	2.641	2.716
45	2.638	2.709
45.1	2.638	2.705
45.2	2.643	2.715
45.3	2.64	2.712
45.4	2.635	2.712
45.5	2.634	2.709
45.6	2.637	2.712
45.7	2.635	2.716
45.8	2.634	2.714
45.9	2.637	2.712
46	2.636	2.715
46.1	2.636	2.711
46.2	2.64	2.706
46.3	2.646	2.713
46.4	2.636	2.714
46.5	2.631	2.712
46.6	2.632	2.708
46.7	2.627	2.703
46.8	2.632	2.698
46.9	2.635	2.699
47	2.633	2.7
47.1	2.628	2.69
47.2	2.631	2.692
47.3	2.627	2.692
47.4	2.625	2.698
47.5	2.63	2.7
47.6	2.638	2.704
47.7	2.633	2.698
47.8	2.628	2.7
47.9	2.631	2.7
48	2.637	2.699
48.1	2.633	2.696
48.2	2.628	2.696
48.3	2.624	2.693
48.4	2.63	2.691
48.5	2.63	2.698
48.6	2.629	2.694
48.7	2.626	2.691
48.8	2.628	2.687
48.9	2.626	2.693
49	2.62	2.695
49.1	2.62	2.694
49.2	2.624	2.685
49.3	2.62	2.682
49.4	2.624	2.68
49.5	2.625	2.689
49.6	2.623	2.682
49.7	2.624	2.677
49.8	2.623	2.677
49.9	2.622	2.676
50	2.618	2.676
50.1	2.621	2.677
50.2	2.623	2.676
50.3	2.62	2.68
50.4	2.62	2.679
50.5	2.621	2.678
50.6	2.622	2.68
50.7	2.618	2.679
50.8	2.617	2.672
50.9	2.617	2.682
51	2.616	2.673
51.1	2.619	2.669
51.2	2.614	2.669
51.3	2.615	2.672
51.4	2.617	2.68
51.5	2.613	2.68
51.6	2.606	2.676
51.7	2.61	2.673
51.8	2.616	2.669
51.9	2.61	2.666
52	2.613	2.675
52.1	2.613	2.674
52.2	2.615	2.673
52.3	2.608	2.669
52.4	2.612	2.673
52.5	2.613	2.672
52.6	2.611	2.679
52.7	2.612	2.672
52.8	2.617	2.666
52.9	2.614	2.667
53	2.611	2.672
53.1	2.607	2.673
53.2	2.605	2.674
53.3	2.608	2.681
53.4	2.607	2.679
53.5	2.603	2.677
53.6	2.605	2.67
53.7	2.604	2.665
53.8	2.601	2.667
53.9	2.603	2.662
54	2.603	2.658
54.1	2.603	2.662
54.2	2.604	2.662
54.3	2.606	2.667
54.4	2.608	2.667
54.5	2.603	2.665
54.6	2.609	2.666
54.7	2.609	2.669
54.8	2.611	2.661
54.9	2.609	2.659
55	2.602	2.66
55.1	2.603	2.663
55.2	2.596	2.657
55.3	2.594	2.658
55.4	2.596	2.653
55.5	2.602	2.658
55.6	2.606	2.657
55.7	2.601	2.658
55.8	2.598	2.662
55.9	2.601	2.659
56	2.602	2.659
56.1	2.604	2.657
56.2	2.603	2.654
56.3	2.602	2.653
56.4	2.603	2.651
56.5	2.597	2.65
56.6	2.596	2.656
56.7	2.598	2.653
56.8	2.597	2.657
56.9	2.594	2.657
57	2.592	2.653
57.1	2.595	2.651
57.2	2.6	2.65
57.3	2.597	2.651
57.4	2.591	2.65
57.5	2.588	2.648
57.6	2.588	2.65
57.7	2.592	2.65
57.8	2.589	2.657
57.9	2.588	2.655
58	2.583	2.649
58.1	2.589	2.653
58.2	2.588	2.645
58.3	2.593	2.647
58.4	2.587	2.642
58.5	2.585	2.642
58.6	2.588	2.643
58.7	2.588	2.643
58.8	2.589	2.648
58.9	2.589	2.643
59	2.584	2.647
59.1	2.59	2.643
59.2	2.588	2.641
59.3	2.583	2.638
59.4	2.584	2.648
59.5	2.589	2.649
59.6	2.586	2.641
59.7	2.583	2.639
59.8	2.584	2.636
59.9	2.582	2.636
60	2.578	2.637
