# Supplementary material for: B cell zone reticular cell microenvironments shape CXCL13 gradient formation
Source: Nat Commun. 2020 Jul 22;11:3677. doi: 10.1038/s41467-020-17135-2 (PMC7376062; doi:10.1038/s41467-020-17135-2)
Supplement: Supplementary file 4 — Source Data [file 41467_2020_17135_MOESM4_ESM.zip › main figures/5e.xlsx]

## Sheet: Sheet1
	CXCL13						CXCL131-72
0.1	0.041		0.034	0.032			0.023	0.025	0.038	0.015
0.3	0.043		0.047				0.05	0.052	0.037	0.061
1		0.06	0.03	0.074				0.06	0.046	0.08
3	0.058	0.107		0.063			0.048	0.087		0.091
10	0.103	0.088	0.058	0.0686			0.057	0.069	0.057	0.072
30	0.1118	0.109	0.106	0.115			0.0849	0.099	0.082	0.11
