# Supplementary material for: B cell zone reticular cell microenvironments shape CXCL13 gradient formation
Source: Nat Commun. 2020 Jul 22;11:3677. doi: 10.1038/s41467-020-17135-2 (PMC7376062; doi:10.1038/s41467-020-17135-2)
Supplement: Supplementary file 4 — Source Data [file 41467_2020_17135_MOESM4_ESM.zip › main figures/5f.xlsx]

## Sheet: Sheet1
	CXCL13						CXCL13 1-72
100	58.77	55.94	45.24	53.76			72.85	60.11	47.02	49.83
300	22.34	31.39	29.77	24.66	33.44		25.4	44.02	34.28	24.49	24.68
