# Supplementary material for: B cell zone reticular cell microenvironments shape CXCL13 gradient formation
Source: Nat Commun. 2020 Jul 22;11:3677. doi: 10.1038/s41467-020-17135-2 (PMC7376062; doi:10.1038/s41467-020-17135-2)
Supplement: Supplementary file 4 — Source Data [file 41467_2020_17135_MOESM4_ESM.zip › main figures/5g.xlsx]

## Sheet: Sheet1
	CXCL13					CXCL13 1-72
0	1	1	1	1	1	1	1	1	1	1
5			0.91	1.01	0.86			1.73	1.32	1.35
10	1.2	1.03	0.97	1.03	0.83	1.86	2.67	2.48	1.52	1.89
50	1.52	1.56	1.44	1.24	1.44		4.19	4.17	2.44	3.18
100	2.02	2.25	2.55	1.68	2.43	4.04	4.46	4.88	2.59	3.57
200	5.59	6.07	5.88	3.31	4.86
