# Supplementary material for: B cell zone reticular cell microenvironments shape CXCL13 gradient formation
Source: Nat Commun. 2020 Jul 22;11:3677. doi: 10.1038/s41467-020-17135-2 (PMC7376062; doi:10.1038/s41467-020-17135-2)
Supplement: Supplementary file 4 — Source Data [file 41467_2020_17135_MOESM4_ESM.zip › main figures/6b.xlsx]

## Sheet: Sheet1
	WT				KO
B Cells	34.03	47.11	39.08	25.33	20.89	38.98	30.84	40.42
CD4+ T Cells	31.4918	26.155	28.0656	46.2758	51.0512	37.2895	43.2403	23.7177
CD8+ T Cells	29.0785	22.645	27.4025	23.3357	23.6018	17.5549	20.2874	19.935
