# Supplementary material for: B cell zone reticular cell microenvironments shape CXCL13 gradient formation
Source: Nat Commun. 2020 Jul 22;11:3677. doi: 10.1038/s41467-020-17135-2 (PMC7376062; doi:10.1038/s41467-020-17135-2)
Supplement: Supplementary file 4 — Source Data [file 41467_2020_17135_MOESM4_ESM.zip › main figures/6f.xlsx]

## Sheet: Sheet1
WT recipient	Ctsb-/- recipient
0.921544	1.44597
1.28425	1.10643
0.747198	1.06054
0.913242	0.575342
1.4171
