# Supplementary material for: B cell zone reticular cell microenvironments shape CXCL13 gradient formation
Source: Nat Commun. 2020 Jul 22;11:3677. doi: 10.1038/s41467-020-17135-2 (PMC7376062; doi:10.1038/s41467-020-17135-2)
Supplement: Supplementary file 4 — Source Data [file 41467_2020_17135_MOESM4_ESM.zip › main figures/6h.xlsx]

## Sheet: Sheet1
	WT				KO
Cxcl13	0.363	0.61	0.5	0.195	0.178	0.268	0.199	0.4
	WT				KO
Cxcr5	0.074	0.106	0.048	0.035	0.023	0.044	0.052	0.05
