# Supplementary material for: B cell zone reticular cell microenvironments shape CXCL13 gradient formation
Source: Nat Commun. 2020 Jul 22;11:3677. doi: 10.1038/s41467-020-17135-2 (PMC7376062; doi:10.1038/s41467-020-17135-2)
Supplement: Supplementary file 4 — Source Data [file 41467_2020_17135_MOESM4_ESM.zip › supplementary figures/7b.xlsx]

## Sheet: Sheet1
	supernatant				0.006ng/μl cathepsin B
1	1.06801	0.871201	0.944159	1.036	1.96
2	2.27537	1.9067	2.08155	2.22759	2.43
4	4.20644	3.82607	4.12792	4.14622	2.63
6	5.92708	5.50092	5.95295	5.92497
20	12.5174	13.6541	13.97	13.4652
24	13.1044	14.4182	14.592	14.0755
