# Supplementary material for: B cell zone reticular cell microenvironments shape CXCL13 gradient formation
Source: Nat Commun. 2020 Jul 22;11:3677. doi: 10.1038/s41467-020-17135-2 (PMC7376062; doi:10.1038/s41467-020-17135-2)
Supplement: Supplementary file 4 — Source Data [file 41467_2020_17135_MOESM4_ESM.zip › supplementary figures/mergeExcelFiles.py]

from pandas import ExcelWriter
import glob
import os
import pandas as pd

writer = ExcelWriter("SourceData.xlsx")

for filename in glob.glob("*.xlsx"):
    excel_file = pd.ExcelFile(filename)
    (_, f_name) = os.path.split(filename)
    (f_short_name, _) = os.path.splitext(f_name)
    for sheet_name in excel_file.sheet_names:
        df_excel = pd.read_excel(filename, sheet_name=sheet_name)
        df_excel.to_excel(writer, f_short_name+'_'+sheet_name, index=False)

writer.save()
