# Supplementary material for: B cell zone reticular cell microenvironments shape CXCL13 gradient formation
Source: Nat Commun. 2020 Jul 22;11:3677. doi: 10.1038/s41467-020-17135-2 (PMC7376062; doi:10.1038/s41467-020-17135-2)
Supplement: Supplementary file 4 — Source Data [file 41467_2020_17135_MOESM4_ESM.zip › supplementary figures/S11a.xlsx]

## Sheet: Sheet1
	WT				KO
B Cells	812865	578439	293586	487050	496362	2238200	1233578	164203
CD4+ T Cells	752236	321144	210840	889799	1213014	2141131	1729581	96351.1
CD8+ T Cells	694589	278046	205859	448703	560796	1007991	811482	80984.1
Total	2.38867e+06	1.22785e+06	751242	1.92282e+06	2.37607e+06	5.74192e+06	3.99993e+06	406242
