# Supplementary material for: B cell zone reticular cell microenvironments shape CXCL13 gradient formation
Source: Nat Commun. 2020 Jul 22;11:3677. doi: 10.1038/s41467-020-17135-2 (PMC7376062; doi:10.1038/s41467-020-17135-2)
Supplement: Supplementary file 4 — Source Data [file 41467_2020_17135_MOESM4_ESM.zip › supplementary figures/S2c.xlsx]

## Sheet: Sheet1
	MC				MI			Speed			checkPointsReached
	Simulator	Emulator		Simulator	Emulator		Simulator	Emulator		Simulator	Emulator
Ka	0.135413	0.208694		0.0836482	0.16678		0.105685	0.161489		0.150197	0.176518
Ki	0.114383	0.158065		0.0951299	0.150171		0.0904082	0.133724		0.117054	0.150641
Kr	0.100053	0.106357		0.0751141	0.0933781		0.091688	0.0231221		0.114217	0.0494728
Rf	0.579783	0.521008		0.498973	0.44181		0.472717	0.404944		0.438144	0.385739
Koff	-0.0394554	0.0366623		-0.00938307	0.0265316		-0.0349735	0.0481539		-0.0556406	0.0117846
Kdes	-0.276159	-0.290586		-0.118762	-0.109955		-0.282963	-0.276195		-0.103676	-0.077994
DIFFUSION_COEFFICIENT_CXCL13	0.156275	0.198841		0.341266	0.274332		-0.071843	0.00165787		0.184094	0.255375
TRAVEL_DISTANCE	0.501583	0.429647		-0.474145	-0.527388		0.744214	0.706829		0.577882	0.575768
POLARITY	-0.762316	-0.806816		-0.140893	-0.16696		-0.813529	-0.840298		-0.867873	-0.891549
CXCL13_EMITTED_FDC	-0.134348	-0.170487		0.037566	-0.023054		-0.174128	-0.169357		0.0257156	0.0797666
CXCL13_EMITTED_MRC	0.096496	0.0705472		0.0624692	-0.00869311		0.105609	0.0999436		0.000123638	-0.0513389
CXCL13_EMITTED_FRC	-0.129833	-0.111067		-0.195468	-0.25135		-0.0359809	0.0897305		-0.102914	-0.0861803
DECAY_CONSTANT_CXCL13	0.225007	0.140612		0.24368	0.157202		0.11937	0.0332701		0.246924	0.25764
