# Supplementary material for: B cell zone reticular cell microenvironments shape CXCL13 gradient formation
Source: Nat Commun. 2020 Jul 22;11:3677. doi: 10.1038/s41467-020-17135-2 (PMC7376062; doi:10.1038/s41467-020-17135-2)
Supplement: Supplementary file 4 — Source Data [file 41467_2020_17135_MOESM4_ESM.zip › supplementary figures/S3a.xlsx]

## Sheet: KOvivo
MC	MI	V
1.08436	0.326114	7.82156
14.0601	1.16233	7.90205
5.91095	0.946457	6.29222
5.65161	1.40238	4.15236
23.0653	1.14295	10.2926
7.99085	2.14591	3.22671
1.33378	0.518812	5.45265
3.13366	0.858792	5.0491
48.5578	0.145729	117.127
NA	0.91664	50.3515
2.027	0.987688	3.53087
0.55912	0.766661	2.38905
3.97493	1.5387	3.17386
3.40251	1.03434	4.36827
1.38664	0.407092	7.08541
1.75554	0.809111	4.01118
54.9471	2.09282	8.67592
36.037	1.01672	14.4627
8.5298	1.06505	6.71702
6.16699	1.06581	5.70735
6.18742	0.775503	7.85682
10.7179	0.801253	10.0083
5.25183	0.817902	6.86325
21.1719	1.23536	9.1235
47.9762	1.61404	10.5117
0.0802303	0.122037	5.6853
1.38976	0.580795	4.9719
3.55406	0.453578	10.1809
4.42502	0.954714	5.39709
13.0853	0.892488	9.92809
0.901346	0.742576	3.1317
13.122	1.16449	7.61974
NA	2.99691	23.2093
62.5073	1.4812	13.0746
59.8862	1.36671	13.8696
18.7833	1.1721	9.05725
9.44527	0.729127	10.3248
3.07578	0.624564	6.87822
16.5951	1.49328	6.68228
6.38154	1.12372	5.50656
1.32481	1.1144	2.52994
49.6647	1.75107	9.85815
1.15685	0.512781	5.13786
1.63624	0.493522	6.34882
9.37297	1.10029	6.81563
1.08313	0.429302	5.93818
0.527898	0.343441	5.18201
1.63041	0.605792	5.16298
1.53992	0.558417	5.44335
9.37942	0.890271	8.42638
31.4027	1.17171	11.7149
40.3973	1.19691	13.0074
3.01722	0.453495	9.38223
20.2886	1.41665	7.78825
6.8189	1.36547	4.68435
2.01472	0.970123	3.5839
42.4753	1.55806	10.2461
1.18309	0.721256	3.69399
NA	2.19305	25.7464
1.60412	0.562407	5.51624
25.4492	1.53121	8.07007
0.49735	0.292932	5.89713
12.2247	0.88463	9.68128
12.2552	1.10178	7.78289
20.8961	0.984888	11.369
1.12735	0.501189	5.18923
3.0371	0.991296	4.30627
49.0115	1.91318	8.96331
8.25354	1.07961	6.51822
2.5536	0.869801	4.50021
0.915934	0.69547	3.37077
12.1597	0.890639	9.59037
30.5328	1.45529	9.30059
2.70867	0.868793	4.64021
2.67184	0.837472	4.78091
1.91215	0.718321	4.71539
1.50724	0.650898	4.62012
1.81669	0.713375	4.62806
28.4132	1.15595	11.2952
0.650394	0.600665	3.28875

## Sheet: WTvivo
MC	MI	V
0.458339	0.734699	2.25715
12.2714	1.79019	4.79316
4.24253	1.02481	4.92317
0.204685	0.213891	5.18114
15.9141	1.81969	5.36993
0.796675	0.566958	3.85625
18.897	1.21644	8.75353
9.35838	1.01002	7.41901
11.7939	1.02916	8.17374
5.07725	1.32781	4.15676
14.4143	1.31356	7.07985
11.9608	1.17106	7.23394
0.460702	0.534355	3.1114
25.4648	1.4608	8.46164
5.82417	0.826001	7.15669
1.93667	0.661033	5.1568
0.639475	0.324421	6.0378
6.51441	1.30417	4.79379
3.93888	1.51084	3.21769
5.9804	1.10695	5.41141
22.4268	1.39563	8.31166
14.7462	1.08822	8.64372
10.4312	1.01282	7.81106
18.2661	1.20834	8.66382
4.91665	0.656503	8.2732
5.82212	0.79145	7.4678
39.1025	1.4214	10.7761
5.17966	0.880091	6.3343
3.08896	0.993253	4.33433
22.9065	1.64149	7.14194
37.574	1.67013	8.99017
4.39349	1.23449	4.15902
40.4843	1.61534	9.64841
11.4467	0.972874	8.51841
11.3805	1.18871	6.95153
3.08051	0.871817	4.9313
18.4167	0.94655	11.1055
7.26397	0.964412	6.84542
7.97953	1.10469	6.26362
0.848716	0.499489	4.51784
5.79985	1.10645	5.33151
20.825	1.1267	9.92107
19.7983	1.35537	8.04143
17.8737	1.17303	8.82824
6.65161	0.798179	7.91478
14.59	1.22298	7.65042
23.8979	0.951384	12.5864
18.3541	0.880102	11.9236
19.9052	1.7418	6.27425
11.368	0.979847	8.42867
15.8166	0.870648	11.189
13.397	1.29149	6.94204
17.7823	1.20824	8.54901
10.0841	1.37213	5.6689
40.8835	1.30237	12.0258
4.88504	0.643584	8.4121
3.52918	0.387406	11.8781
41.5865	1.48049	10.6696
7.5348	1.27406	5.27741
4.81851	0.815386	6.5943
31.876	1.36385	10.1401
24.5707	1.51642	8.00691
22.9208	1.5028	7.80346
18.1906	0.971473	10.754
5.53111	1.09364	5.26755
2.99762	0.577548	7.34304
3.05333	0.892353	4.79652
48.8919	1.31526	13.0222
9.49076	1.1677	6.46242
29.8321	1.33561	10.017
41.0156	1.37807	11.3835
15.6291	1.21688	7.95782
29.1133	1.31322	10.0643
17.2612	1.24052	8.20365
59.1729	1.24477	15.1373
44.6815	1.19969	13.6481
2.88648	0.86293	4.82264
38.1304	1.21835	12.4148
8.83822	0.789522	9.22346
14.4781	1.52271	6.12088
15.7559	1.51113	6.43419
13.8256	1.27235	7.15833
2.15056	0.592047	6.06729
19.0794	1.33287	8.02731
26.4136	1.71937	7.32183
19.4528	1.19786	9.01901
35.3503	1.76912	8.23219
24.5011	1.75471	6.90976
88.7042	2.0826	11.0775
41.3284	1.48855	10.5788
6.88214	1.18308	5.43155
26.1048	1.61845	7.73278
8.84005	0.977172	7.45301
28.9506	1.51533	8.69757
21.4765	1.39433	8.14127
0.140626	0.231727	3.96398
29.6818	1.11997	11.9156
16.2639	1.18153	8.36075
26.1432	1.10738	11.3099
3.74524	0.8765	5.40833
20.4654	1.41698	7.82026
9.12282	1.20686	6.1303
9.46535	1.38381	5.44588
1.68114	0.425244	7.46859
20.0292	1.19263	9.19181
1.63584	0.58842	5.32425
22.9503	1.13843	10.3077
61.5892	1.55289	12.379
81.0937	1.5688	14.0605
23.8012	1.47202	8.11825
3.71806	0.842773	5.60433
0.597199	0.207487	9.12314
9.33163	1.12263	6.66529
10.0546	0.729371	10.649
54.135	1.45099	12.4208
31.4832	1.5457	8.89182
6.57595	1.01045	6.21638
11.9529	0.92403	9.16487
22.3184	0.929989	12.4431
45.2898	1.58851	10.3773
1.75222	0.666942	4.86163
12.7181	1.0896	8.01718
6.85063	0.84323	7.60317
13.6689	1.03661	8.73628
33.733	1.69455	8.39556
7.75647	1.2139	5.61984
3.73383	0.80022	5.91485
22.3244	1.13572	10.1905
34.3531	1.43209	10.0251
21.5795	2.21893	5.12805
0.891468	0.286204	8.08077
32.8494	1.64392	8.54002
1.00273	0.697512	3.51655
9.64673	0.956447	7.95435
0.174065	0.236696	4.31759
4.95497	0.644263	8.46317
7.67205	1.26356	5.3695
33.1251	1.19331	11.8142
12.2847	0.780263	11.0031
3.86739	0.838591	5.74426
30.406	1.38916	9.72307
3.82206	0.609297	7.85951
4.34552	0.807798	6.32112
29.388	1.26298	10.5139
33.2241	1.99706	7.06987
27.0709	1.20212	10.6018
18.026	1.43324	7.25617
17.0105	1.23326	8.19183
29.4642	1.14436	11.6188
2.84655	0.700198	5.9022
3.0857	0.359984	11.9528
18.4645	0.903538	11.6493
20.7802	1.26228	8.84596
3.16003	0.625538	6.96094
0.0696665	0.0808243	7.99918
2.87845	0.559772	7.42411
0.953138	0.617014	3.87577
0.622275	0.560336	3.44841
24.6345	1.619	7.50931
15.5643	1.10838	8.71873
3.20327	0.739925	5.92495
32.6866	1.25987	11.1157
23.0122	1.10467	10.6371
4.04149	0.723138	6.80966
0.383587	0.362342	4.18687
5.42859	1.15925	4.92316
30.9454	1.10503	12.331
34.665	1.44486	9.98151
3.9445	0.747139	6.51133
17.6018	0.927217	11.0834
37.4615	1.10459	13.5727
8.17256	1.13574	6.16562
11.5378	0.642232	12.9552
1.93556	0.564432	6.03764
19.0363	1.2382	8.63128
37.2532	1.20704	12.3861
41.6862	1.41139	11.2054
5.30932	0.744759	7.57843
0.973174	0.224747	10.7517
13.6722	1.56615	5.78313
36.474	1.27931	11.5636
24.1484	1.17828	10.2158
35.8994	1.55841	9.41756
40.8803	1.61193	9.71598
25.3268	1.79422	6.87053
27.4191	1.16206	11.0376
10.9229	1.20553	6.7153
40.9092	1.09373	14.3244
75.3704	1.80383	11.7891
34.7413	1.49211	9.67605
4.78432	0.69758	7.68054
7.96589	1.27274	5.43191
9.19133	1.01915	7.28666
0.809322	0.689411	3.19638
18.8593	0.916432	11.6075
38.9195	1.27315	12.0027
32.2517	1.1534	12.0607
50.4451	1.34595	12.9258
40.1507	1.34977	11.499
9.45878	0.916939	8.21585
18.626	1.51671	6.96999
10.4974	1.48303	5.3514
8.49889	0.840843	8.49262
11.8586	1.09476	7.70499
3.12214	0.577832	7.49032
31.8765	1.39571	9.90869
15.4429	1.01919	9.44463
23.4025	1.24852	9.49098
7.86217	1.09104	6.29518
96.7438	2.44421	9.85709
41.1416	2.29412	6.84857
5.63857	0.835929	6.9581
32.8665	1.29074	10.8796
12.4806	1.14571	7.55296
23.1075	1.42701	8.25135
15.6917	0.943275	10.2866
27.408	1.807	7.09669
6.50006	0.83112	7.51399
22.7039	1.05106	11.1045
4.59456	0.463431	11.3295
67.7059	1.73438	11.621
13.413	1.17176	7.65595
2.84255	0.570752	7.23573
76.0022	1.84338	11.5844
12.565	0.919756	9.44026
3.51378	0.54424	8.4367
4.97179	0.976699	5.59205
1.03891	0.369939	6.74892
9.48899	1.45205	5.19641
37.0118	1.99886	7.45527
9.3578	1.25466	5.97224
31.41	1.60771	8.53888
27.225	1.33011	9.60883
34.015	2.31074	6.18243
36.8881	1.18617	12.5422
0.380991	0.303763	4.97735
29.0508	1.51884	8.69247
52.1449	1.56272	11.3188
2.03602	0.546063	6.40064
56.0066	1.43863	12.7422
7.07678	1.06777	6.10263
39.4391	1.23203	12.4859
7.79227	1.1009	6.211
10.577	1.27418	6.25211
2.31008	0.792684	4.69666
24.7166	2.02084	6.02612
19.4719	1.66141	6.50582
60.1294	1.45466	13.0574
1.66497	0.41771	7.56666
18.8726	0.994542	10.6996
25.6545	1.64786	7.52902
9.24944	0.869328	8.56938
45.9038	1.25865	13.1854
22.3919	1.36336	8.5018
5.28009	1.0558	5.33107
12.4578	1.47103	5.87725
28.596	1.45785	8.98494
13.3932	1.22593	7.31228
43.7159	1.43852	11.2585
19.8143	1.18547	9.19759
9.3833	0.904036	8.2998
12.7149	1.08766	8.03045
17.643	1.11404	9.23547
75.9537	1.58391	13.4778
17.8941	1.02411	10.1178
20.9549	1.15888	9.67561
10.3303	1.1379	6.91875
44.4566	1.38555	11.7875
24.4562	1.67598	7.22771
10.65	0.942642	8.48016
28.5233	1.13658	11.5101
35.7994	1.11404	13.1556
60.7692	1.71838	11.1121
5.51809	0.903922	6.3656
20.5257	1.61837	6.85717
1.0679	0.523289	4.83727
7.77421	1.03152	6.62104
8.26457	0.699081	10.073
11.8643	0.696849	12.1076
36.1877	1.08882	13.5332
21.2775	1.31486	8.5932
17.7223	1.00473	10.2632
6.51089	0.585972	10.6664
6.3104	0.902929	6.81476
15.6448	1.28123	7.56193
18.9566	0.908497	11.739
7.71119	1.11558	6.09728
0.333337	0.34588	4.08877
40.497	1.29069	12.0771
1.6704	0.433862	7.29685
2.18351	0.815866	4.43643
18.7988	1.32472	8.01709
19.4585	1.35799	7.95674
13.6394	1.02894	8.79194
18.621	1.25279	8.43723
72.0079	1.76656	11.7662
11.6126	1.20146	6.94753
35.0436	1.86152	7.78955
37.0004	1.36813	10.8906
8.53952	1.05409	6.79068
28.178	1.89906	6.84688
51.1781	1.75164	10.004
52.7819	1.49877	11.8736
0.367822	0.421106	3.52779
29.2924	0.948602	13.9756
41.8424	1.69466	9.34978
6.95104	1.1838	5.45533
31.2685	1.27474	10.745
1.19575	0.620819	4.31451
40.2858	1.59841	9.72664
33.4374	1.88887	7.49875
28.2687	1.79765	7.24477
17.9382	1.14082	9.09386
20.08	1.07167	10.2423
12.2785	1.06642	8.04862
4.46297	0.752322	6.87834
44.4778	1.63066	10.0181
1.07395	0.610128	4.16051
0.933389	0.385129	6.1447
3.71399	0.627374	7.52435
7.56667	1.00196	6.72477
16.0209	1.18956	8.24203
7.29632	1.03222	6.40993
15.6708	0.937183	10.3466
6.64847	0.803367	7.8618
65.8289	1.3997	14.1987
49.5465	1.51665	11.3683
2.7178	0.580784	6.95297
0.892362	0.744317	3.10877
27.629	1.18471	10.8679
28.3358	1.28514	10.146
5.67303	0.885028	6.59214
13.7784	1.5046	6.04301
0.875268	0.370349	6.18778
13.6821	1.04649	8.65796
11.2047	1.39071	5.89573
0.471434	0.343071	4.90232
28.6091	1.41923	9.23155
11.1644	1.09799	7.45406
24.6808	1.1619	10.4734
28.2106	1.50361	8.65257
18.6294	1.7568	6.018
1.70686	0.976838	3.27606
13.7493	1.19148	7.62305
16.8427	1.23642	8.1305
15.8181	1.33733	7.28477
18.6025	1.37839	7.66459
39.4043	1.57556	9.75917
15.4083	1.41401	6.79988
16.7401	1.14935	8.71972
44.3009	1.39362	11.6987
24.0844	0.940982	12.775
1.87437	0.617769	5.42846
70.8812	1.58894	12.9788
4.19885	0.630653	7.95885
23.2405	0.987558	11.9574
20.1285	1.0656	10.313
16.6396	1.01099	9.88322
13.1772	0.745412	11.9286
0.879817	0.324616	7.07785
3.34245	0.698024	6.41561
0.857611	0.350168	6.47805
32.8352	1.55508	9.02594
17.2796	1.21015	8.41402
2.04849	0.67622	5.18447
13.5764	0.918373	9.82765
1.63888	0.670828	4.67453
4.3477	0.955824	5.34352
48.6918	1.30806	13.067
8.17839	1.07489	6.51695
1.71532	0.739965	4.33548
23.2468	1.2338	9.57223
11.5193	1.02653	8.09873
39.8619	1.18828	13.0147
31.3227	1.23311	11.1174
29.4995	1.19321	11.1498
44.893	1.17459	13.9727
12.2135	0.993678	8.61489
8.1245	1.00309	6.96039
1.09427	0.567716	4.51343
40.9926	1.10665	14.1716
4.57826	0.931117	5.62888
29.8891	0.986948	13.5687
22.1263	1.12222	10.2672
3.86987	0.756504	6.36961
