# Supplementary material for: B cell zone reticular cell microenvironments shape CXCL13 gradient formation
Source: Nat Commun. 2020 Jul 22;11:3677. doi: 10.1038/s41467-020-17135-2 (PMC7376062; doi:10.1038/s41467-020-17135-2)
Supplement: Supplementary file 4 — Source Data [file 41467_2020_17135_MOESM4_ESM.zip › supplementary figures/S4.xlsx]

## Sheet: Sheet1
Bin Center	Cath B treated	Untreated
1	41.791	62.0879
3	29.8507	20.8791
5	5.97015	7.50916
7	8.95522	5.31136
9	4.47761	2.01465
11	4.47761	1.28205
13	0	0.3663
15	1.49254	0
17	1.49254	0.18315
19	0	0
21	1.49254	0.18315
