# Supplementary material for: B cell zone reticular cell microenvironments shape CXCL13 gradient formation
Source: Nat Commun. 2020 Jul 22;11:3677. doi: 10.1038/s41467-020-17135-2 (PMC7376062; doi:10.1038/s41467-020-17135-2)
Supplement: Supplementary file 4 — Source Data [file 41467_2020_17135_MOESM4_ESM.zip › supplementary figures/S5.xlsx]

## Sheet: Sheet1
PBS	125nM	500nM
297580	216625	77507.4
353123	116136	241500
294887	63295.7	158606
466941	135662	250514
248278	167072	344605
199845	133414	88855.8
253810	239941	120390
302745	180610	252560
258673		127884
252224		146460
306038
