# Supplementary material for: B cell zone reticular cell microenvironments shape CXCL13 gradient formation
Source: Nat Commun. 2020 Jul 22;11:3677. doi: 10.1038/s41467-020-17135-2 (PMC7376062; doi:10.1038/s41467-020-17135-2)
Supplement: Supplementary file 4 — Source Data [file 41467_2020_17135_MOESM4_ESM.zip › supplementary figures/S6a.xlsx]

## Sheet: Sheet1
	CXCL13					CXCL13 1-72
0	0	0	0.00225811	0.00415172	0.02	0	0	0.00225811	0.00415172	0.02
5			0	0	0			5.59	3.24	3.21
10	0.0283379	0	0	0	0.01	13.3802	13.02	8.92	5.51	3.95
50			0.34	0.94	1.79			9.2	5.84	10.32
100	39.333	32	3.99*	10.14		9.86394	15.45	9.33	4.05*
