# Supplementary material for: B cell zone reticular cell microenvironments shape CXCL13 gradient formation
Source: Nat Commun. 2020 Jul 22;11:3677. doi: 10.1038/s41467-020-17135-2 (PMC7376062; doi:10.1038/s41467-020-17135-2)
Supplement: Supplementary file 4 — Source Data [file 41467_2020_17135_MOESM4_ESM.zip › supplementary figures/S6b.xlsx]

## Sheet: Sheet1
	CXCL131-87					CXCL13 1-72
0	0.05	0.03	0.09			0.05	0.03	0.09
5	0.96	0.63	0.53			4.4	3.4	3.74
10	2.2	2.1	0.64			3.5	2.8	2.3
50	15.14	11.6	14.8			0.64	0.8	0.8
100	12.3	11.5	11.3			0.52	0.33	0.27
