# Supplementary material for: B cell zone reticular cell microenvironments shape CXCL13 gradient formation
Source: Nat Commun. 2020 Jul 22;11:3677. doi: 10.1038/s41467-020-17135-2 (PMC7376062; doi:10.1038/s41467-020-17135-2)
Supplement: Supplementary file 4 — Source Data [file 41467_2020_17135_MOESM4_ESM.zip › supplementary figures/S7c.xlsx]

## Sheet: Sheet1
	cell supernatant (+LPS)				cellsupernatant (no LPS)
1	5.1691	4.79882	4.67554	4.38256	3.42927	3.44485		2.30473
2	9.07373	8.33624	8.10454	7.56885	5.92071	5.99405		3.88321
3	12.5464	11.4158	11.1285	10.3535	8.10854	8.26347		5.31801
4	15.2493	13.9766	13.643	12.5943	9.97981	10.1501		6.53224
6	20.2887	18.7328	18.3754	16.8113	13.6028	13.8856		9.01907
24	34.0358	34.9223	33.6684	31.1826	26.8147	27.7438		20.1288
