# Supplementary material for: B cell zone reticular cell microenvironments shape CXCL13 gradient formation
Source: Nat Commun. 2020 Jul 22;11:3677. doi: 10.1038/s41467-020-17135-2 (PMC7376062; doi:10.1038/s41467-020-17135-2)
Supplement: Supplementary file 4 — Source Data [file 41467_2020_17135_MOESM4_ESM.zip › supplementary figures/S8.xlsx]

## Sheet: Sheet1
	CCL19				CXCL13				GlyCam-1				Podxl				Cd34				Madcam				Fut4				Fut7				Vcam				Pecam				Icam				cxcr5				ccr7
WT	0.182	0.138	0.142	0.283	0.363	0.61	0.5	0.195	8.017	7.124	9.277	25.636	0.001419	0.00191	0.001087	0.001006	0.007401	0.007203	0.009404	0.009334	0.039988	0.007775	0.007366	0.002964	0.000563	0.000883	0.005205	0.000368	6.7e-05	0.000143	0.000195	0.000126	0.094	0.085	0.073	0.067	0.187	0.179	0.177	0.217	0.009	0.01	0.006	0.005	0.074	0.106	0.048	0.035	0.185
KO	0.226	0.077	0.27	0.15	0.178	0.268	0.199	0.4	13.362	3.978	23.411	6.676	0.003216	0.00197	0.003596	0.00169	0.016513	0.005525	0.015143	0.009248	0.001005	0.037682	0.002209	0.006306	0.000786	0.000695	0.000869	0.00107	0.00014	3.6e-05	7e-05		0.095	0.06	0.041	0.052	0.238	0.125	0.24	0.167	0.006	0.008	0.008	0.007	0.023	0.044	0.052	0.05	0.139
[truncated: 3 more columns]
