# Supplementary material for: B cell zone reticular cell microenvironments shape CXCL13 gradient formation
Source: Nat Commun. 2020 Jul 22;11:3677. doi: 10.1038/s41467-020-17135-2 (PMC7376062; doi:10.1038/s41467-020-17135-2)
Supplement: Supplementary file 4 — Source Data [file 41467_2020_17135_MOESM4_ESM.zip › SourceData_supplementary.xlsx]

## Sheet: S2c
	MC				MI			Speed		checkpoints reached
	Simulator	Emulator		Simulator	Emulator		Simulator	Emulator		Simulator	Emulator
Ka	0.135413	0.208694		0.0836482	0.16678		0.105685	0.161489		0.150197	0.176518
Ki	0.114383	0.158065		0.0951299	0.150171		0.0904082	0.133724		0.117054	0.150641
Kr	0.100053	0.106357		0.0751141	0.0933781		0.091688	0.0231221		0.114217	0.0494728
Rf	0.579783	0.521008		0.498973	0.44181		0.472717	0.404944		0.438144	0.385739
Koff	-0.0394554	0.0366623		-0.00938307	0.0265316		-0.0349735	0.0481539		-0.0556406	0.0117846
Kdes	-0.276159	-0.290586		-0.118762	-0.109955		-0.282963	-0.276195		-0.103676	-0.077994
DIFFUSION_COEFFICIENT_CXCL13	0.156275	0.198841		0.341266	0.274332		-0.071843	0.00165787		0.184094	0.255375
TRAVEL_DISTANCE	0.501583	0.429647		-0.474145	-0.527388		0.744214	0.706829		0.577882	0.575768
POLARITY	-0.762316	-0.806816		-0.140893	-0.16696		-0.813529	-0.840298		-0.867873	-0.891549
CXCL13_EMITTED_FDC	-0.134348	-0.170487		0.037566	-0.023054		-0.174128	-0.169357		0.0257156	0.0797666
CXCL13_EMITTED_MRC	0.096496	0.0705472		0.0624692	-0.00869311		0.105609	0.0999436		0.000123638	-0.0513389
CXCL13_EMITTED_FRC	-0.129833	-0.111067		-0.195468	-0.25135		-0.0359809	0.0897305		-0.102914	-0.0861803
DECAY_CONSTANT_CXCL13	0.225007	0.140612		0.24368	0.157202		0.11937	0.0332701		0.246924	0.25764

## Sheet: S3a_KOvivo
MC	MI	V
1.08436	0.326114	7.82156
14.0601	1.16233	7.90205
5.91095	0.946457	6.29222
5.65161	1.40238	4.15236
23.0653	1.14295	10.2926
7.99085	2.14591	3.22671
1.33378	0.518812	5.45265
3.13366	0.858792	5.0491
48.5578	0.145729	117.127
	0.91664	50.3515
2.027	0.987688	3.53087
0.55912	0.766661	2.38905
3.97493	1.5387	3.17386
3.40251	1.03434	4.36827
1.38664	0.407092	7.08541
1.75554	0.809111	4.01118
54.9471	2.09282	8.67592
36.037	1.01672	14.4627
8.5298	1.06505	6.71702
6.16699	1.06581	5.70735
6.18742	0.775503	7.85682
10.7179	0.801253	10.0083
5.25183	0.817902	6.86325
21.1719	1.23536	9.1235
47.9762	1.61404	10.5117
0.0802303	0.122037	5.6853
1.38976	0.580795	4.9719
3.55406	0.453578	10.1809
4.42502	0.954714	5.39709
13.0853	0.892488	9.92809
0.901346	0.742576	3.1317
13.122	1.16449	7.61974
	2.99691	23.2093
62.5073	1.4812	13.0746
59.8862	1.36671	13.8696
18.7833	1.1721	9.05725
9.44527	0.729127	10.3248
3.07578	0.624564	6.87822
16.5951	1.49328	6.68228
6.38154	1.12372	5.50656
1.32481	1.1144	2.52994
49.6647	1.75107	9.85815
1.15685	0.512781	5.13786
1.63624	0.493522	6.34882
9.37297	1.10029	6.81563
1.08313	0.429302	5.93818
0.527898	0.343441	5.18201
1.63041	0.605792	5.16298
1.53992	0.558417	5.44335
9.37942	0.890271	8.42638
31.4027	1.17171	11.7149
40.3973	1.19691	13.0074
3.01722	0.453495	9.38223
20.2886	1.41665	7.78825
6.8189	1.36547	4.68435
2.01472	0.970123	3.5839
42.4753	1.55806	10.2461
1.18309	0.721256	3.69399
	2.19305	25.7464
1.60412	0.562407	5.51624
25.4492	1.53121	8.07007
0.49735	0.292932	5.89713
12.2247	0.88463	9.68128
12.2552	1.10178	7.78289
20.8961	0.984888	11.369
1.12735	0.501189	5.18923
3.0371	0.991296	4.30627
49.0115	1.91318	8.96331
8.25354	1.07961	6.51822
2.5536	0.869801	4.50021
0.915934	0.69547	3.37077
12.1597	0.890639	9.59037
30.5328	1.45529	9.30059
2.70867	0.868793	4.64021
2.67184	0.837472	4.78091
1.91215	0.718321	4.71539
1.50724	0.650898	4.62012
1.81669	0.713375	4.62806
28.4132	1.15595	11.2952
0.650394	0.600665	3.28875

## Sheet: S3a_WTvivo
MC	MI	V
0.458339	0.734699	2.25715
12.2714	1.79019	4.79316
4.24253	1.02481	4.92317
0.204685	0.213891	5.18114
15.9141	1.81969	5.36993
0.796675	0.566958	3.85625
18.897	1.21644	8.75353
9.35838	1.01002	7.41901
11.7939	1.02916	8.17374
5.07725	1.32781	4.15676
14.4143	1.31356	7.07985
11.9608	1.17106	7.23394
0.460702	0.534355	3.1114
25.4648	1.4608	8.46164
5.82417	0.826001	7.15669
1.93667	0.661033	5.1568
0.639475	0.324421	6.0378
6.51441	1.30417	4.79379
3.93888	1.51084	3.21769
5.9804	1.10695	5.41141
22.4268	1.39563	8.31166
14.7462	1.08822	8.64372
10.4312	1.01282	7.81106
18.2661	1.20834	8.66382
4.91665	0.656503	8.2732
5.82212	0.79145	7.4678
39.1025	1.4214	10.7761
5.17966	0.880091	6.3343
3.08896	0.993253	4.33433
22.9065	1.64149	7.14194
37.574	1.67013	8.99017
4.39349	1.23449	4.15902
40.4843	1.61534	9.64841
11.4467	0.972874	8.51841
11.3805	1.18871	6.95153
3.08051	0.871817	4.9313
18.4167	0.94655	11.1055
7.26397	0.964412	6.84542
7.97953	1.10469	6.26362
0.848716	0.499489	4.51784
5.79985	1.10645	5.33151
20.825	1.1267	9.92107
19.7983	1.35537	8.04143
17.8737	1.17303	8.82824
6.65161	0.798179	7.91478
14.59	1.22298	7.65042
23.8979	0.951384	12.5864
18.3541	0.880102	11.9236
19.9052	1.7418	6.27425
11.368	0.979847	8.42867
15.8166	0.870648	11.189
13.397	1.29149	6.94204
17.7823	1.20824	8.54901
10.0841	1.37213	5.6689
40.8835	1.30237	12.0258
4.88504	0.643584	8.4121
3.52918	0.387406	11.8781
41.5865	1.48049	10.6696
7.5348	1.27406	5.27741
4.81851	0.815386	6.5943
31.876	1.36385	10.1401
24.5707	1.51642	8.00691
22.9208	1.5028	7.80346
18.1906	0.971473	10.754
5.53111	1.09364	5.26755
2.99762	0.577548	7.34304
3.05333	0.892353	4.79652
48.8919	1.31526	13.0222
9.49076	1.1677	6.46242
29.8321	1.33561	10.017
41.0156	1.37807	11.3835
15.6291	1.21688	7.95782
29.1133	1.31322	10.0643
17.2612	1.24052	8.20365
59.1729	1.24477	15.1373
44.6815	1.19969	13.6481
2.88648	0.86293	4.82264
38.1304	1.21835	12.4148
8.83822	0.789522	9.22346
14.4781	1.52271	6.12088
15.7559	1.51113	6.43419
13.8256	1.27235	7.15833
2.15056	0.592047	6.06729
19.0794	1.33287	8.02731
26.4136	1.71937	7.32183
19.4528	1.19786	9.01901
35.3503	1.76912	8.23219
24.5011	1.75471	6.90976
88.7042	2.0826	11.0775
41.3284	1.48855	10.5788
6.88214	1.18308	5.43155
26.1048	1.61845	7.73278
8.84005	0.977172	7.45301
28.9506	1.51533	8.69757
21.4765	1.39433	8.14127
0.140626	0.231727	3.96398
29.6818	1.11997	11.9156
16.2639	1.18153	8.36075
26.1432	1.10738	11.3099
3.74524	0.8765	5.40833
20.4654	1.41698	7.82026
9.12282	1.20686	6.1303
9.46535	1.38381	5.44588
1.68114	0.425244	7.46859
20.0292	1.19263	9.19181
1.63584	0.58842	5.32425
22.9503	1.13843	10.3077
61.5892	1.55289	12.379
81.0937	1.5688	14.0605
23.8012	1.47202	8.11825
3.71806	0.842773	5.60433
0.597199	0.207487	9.12314
9.33163	1.12263	6.66529
10.0546	0.729371	10.649
54.135	1.45099	12.4208
31.4832	1.5457	8.89182
6.57595	1.01045	6.21638
11.9529	0.92403	9.16487
22.3184	0.929989	12.4431
45.2898	1.58851	10.3773
1.75222	0.666942	4.86163
12.7181	1.0896	8.01718
6.85063	0.84323	7.60317
13.6689	1.03661	8.73628
33.733	1.69455	8.39556
7.75647	1.2139	5.61984
3.73383	0.80022	5.91485
22.3244	1.13572	10.1905
34.3531	1.43209	10.0251
21.5795	2.21893	5.12805
0.891468	0.286204	8.08077
32.8494	1.64392	8.54002
1.00273	0.697512	3.51655
9.64673	0.956447	7.95435
0.174065	0.236696	4.31759
4.95497	0.644263	8.46317
7.67205	1.26356	5.3695
33.1251	1.19331	11.8142
12.2847	0.780263	11.0031
3.86739	0.838591	5.74426
30.406	1.38916	9.72307
3.82206	0.609297	7.85951
4.34552	0.807798	6.32112
29.388	1.26298	10.5139
33.2241	1.99706	7.06987
27.0709	1.20212	10.6018
18.026	1.43324	7.25617
17.0105	1.23326	8.19183
29.4642	1.14436	11.6188
2.84655	0.700198	5.9022
3.0857	0.359984	11.9528
18.4645	0.903538	11.6493
20.7802	1.26228	8.84596
3.16003	0.625538	6.96094
0.0696665	0.0808243	7.99918
2.87845	0.559772	7.42411
0.953138	0.617014	3.87577
0.622275	0.560336	3.44841
24.6345	1.619	7.50931
15.5643	1.10838	8.71873
3.20327	0.739925	5.92495
32.6866	1.25987	11.1157
23.0122	1.10467	10.6371
4.04149	0.723138	6.80966
0.383587	0.362342	4.18687
5.42859	1.15925	4.92316
30.9454	1.10503	12.331
34.665	1.44486	9.98151
3.9445	0.747139	6.51133
17.6018	0.927217	11.0834
37.4615	1.10459	13.5727
8.17256	1.13574	6.16562
11.5378	0.642232	12.9552
1.93556	0.564432	6.03764
19.0363	1.2382	8.63128
37.2532	1.20704	12.3861
41.6862	1.41139	11.2054
5.30932	0.744759	7.57843
0.973174	0.224747	10.7517
13.6722	1.56615	5.78313
36.474	1.27931	11.5636
24.1484	1.17828	10.2158
35.8994	1.55841	9.41756
40.8803	1.61193	9.71598
25.3268	1.79422	6.87053
27.4191	1.16206	11.0376
10.9229	1.20553	6.7153
40.9092	1.09373	14.3244
75.3704	1.80383	11.7891
34.7413	1.49211	9.67605
4.78432	0.69758	7.68054
7.96589	1.27274	5.43191
9.19133	1.01915	7.28666
0.809322	0.689411	3.19638
18.8593	0.916432	11.6075
38.9195	1.27315	12.0027
32.2517	1.1534	12.0607
50.4451	1.34595	12.9258
40.1507	1.34977	11.499
9.45878	0.916939	8.21585
18.626	1.51671	6.96999
10.4974	1.48303	5.3514
8.49889	0.840843	8.49262
11.8586	1.09476	7.70499
3.12214	0.577832	7.49032
31.8765	1.39571	9.90869
15.4429	1.01919	9.44463
23.4025	1.24852	9.49098
7.86217	1.09104	6.29518
96.7438	2.44421	9.85709
41.1416	2.29412	6.84857
5.63857	0.835929	6.9581
32.8665	1.29074	10.8796
12.4806	1.14571	7.55296
23.1075	1.42701	8.25135
15.6917	0.943275	10.2866
27.408	1.807	7.09669
6.50006	0.83112	7.51399
22.7039	1.05106	11.1045
4.59456	0.463431	11.3295
67.7059	1.73438	11.621
13.413	1.17176	7.65595
2.84255	0.570752	7.23573
76.0022	1.84338	11.5844
12.565	0.919756	9.44026
3.51378	0.54424	8.4367
4.97179	0.976699	5.59205
1.03891	0.369939	6.74892
9.48899	1.45205	5.19641
37.0118	1.99886	7.45527
9.3578	1.25466	5.97224
31.41	1.60771	8.53888
27.225	1.33011	9.60883
34.015	2.31074	6.18243
36.8881	1.18617	12.5422
0.380991	0.303763	4.97735
29.0508	1.51884	8.69247
52.1449	1.56272	11.3188
2.03602	0.546063	6.40064
56.0066	1.43863	12.7422
7.07678	1.06777	6.10263
39.4391	1.23203	12.4859
7.79227	1.1009	6.211
10.577	1.27418	6.25211
2.31008	0.792684	4.69666
24.7166	2.02084	6.02612
19.4719	1.66141	6.50582
60.1294	1.45466	13.0574
1.66497	0.41771	7.56666
18.8726	0.994542	10.6996
25.6545	1.64786	7.52902
9.24944	0.869328	8.56938
45.9038	1.25865	13.1854
22.3919	1.36336	8.5018
5.28009	1.0558	5.33107
12.4578	1.47103	5.87725
28.596	1.45785	8.98494
13.3932	1.22593	7.31228
43.7159	1.43852	11.2585
19.8143	1.18547	9.19759
9.3833	0.904036	8.2998
12.7149	1.08766	8.03045
17.643	1.11404	9.23547
75.9537	1.58391	13.4778
17.8941	1.02411	10.1178
20.9549	1.15888	9.67561
10.3303	1.1379	6.91875
44.4566	1.38555	11.7875
24.4562	1.67598	7.22771
10.65	0.942642	8.48016
28.5233	1.13658	11.5101
35.7994	1.11404	13.1556
60.7692	1.71838	11.1121
5.51809	0.903922	6.3656
20.5257	1.61837	6.85717
1.0679	0.523289	4.83727
7.77421	1.03152	6.62104
8.26457	0.699081	10.073
11.8643	0.696849	12.1076
36.1877	1.08882	13.5332
21.2775	1.31486	8.5932
17.7223	1.00473	10.2632
6.51089	0.585972	10.6664
6.3104	0.902929	6.81476
15.6448	1.28123	7.56193
18.9566	0.908497	11.739
7.71119	1.11558	6.09728
0.333337	0.34588	4.08877
40.497	1.29069	12.0771
1.6704	0.433862	7.29685
2.18351	0.815866	4.43643
18.7988	1.32472	8.01709
19.4585	1.35799	7.95674
13.6394	1.02894	8.79194
18.621	1.25279	8.43723
72.0079	1.76656	11.7662
11.6126	1.20146	6.94753
35.0436	1.86152	7.78955
37.0004	1.36813	10.8906
8.53952	1.05409	6.79068
28.178	1.89906	6.84688
51.1781	1.75164	10.004
52.7819	1.49877	11.8736
0.367822	0.421106	3.52779
29.2924	0.948602	13.9756
41.8424	1.69466	9.34978
6.95104	1.1838	5.45533
31.2685	1.27474	10.745
1.19575	0.620819	4.31451
40.2858	1.59841	9.72664
33.4374	1.88887	7.49875
28.2687	1.79765	7.24477
17.9382	1.14082	9.09386
20.08	1.07167	10.2423
12.2785	1.06642	8.04862
4.46297	0.752322	6.87834
44.4778	1.63066	10.0181
1.07395	0.610128	4.16051
0.933389	0.385129	6.1447
3.71399	0.627374	7.52435
7.56667	1.00196	6.72477
16.0209	1.18956	8.24203
7.29632	1.03222	6.40993
15.6708	0.937183	10.3466
6.64847	0.803367	7.8618
65.8289	1.3997	14.1987
49.5465	1.51665	11.3683
2.7178	0.580784	6.95297
0.892362	0.744317	3.10877
27.629	1.18471	10.8679
28.3358	1.28514	10.146
5.67303	0.885028	6.59214
13.7784	1.5046	6.04301
0.875268	0.370349	6.18778
13.6821	1.04649	8.65796
11.2047	1.39071	5.89573
0.471434	0.343071	4.90232
28.6091	1.41923	9.23155
11.1644	1.09799	7.45406
24.6808	1.1619	10.4734
28.2106	1.50361	8.65257
18.6294	1.7568	6.018
1.70686	0.976838	3.27606
13.7493	1.19148	7.62305
16.8427	1.23642	8.1305
15.8181	1.33733	7.28477
18.6025	1.37839	7.66459
39.4043	1.57556	9.75917
15.4083	1.41401	6.79988
16.7401	1.14935	8.71972
44.3009	1.39362	11.6987
24.0844	0.940982	12.775
1.87437	0.617769	5.42846
70.8812	1.58894	12.9788
4.19885	0.630653	7.95885
23.2405	0.987558	11.9574
20.1285	1.0656	10.313
16.6396	1.01099	9.88322
13.1772	0.745412	11.9286
0.879817	0.324616	7.07785
3.34245	0.698024	6.41561
0.857611	0.350168	6.47805
32.8352	1.55508	9.02594
17.2796	1.21015	8.41402
2.04849	0.67622	5.18447
13.5764	0.918373	9.82765
1.63888	0.670828	4.67453
4.3477	0.955824	5.34352
48.6918	1.30806	13.067
8.17839	1.07489	6.51695
1.71532	0.739965	4.33548
23.2468	1.2338	9.57223
11.5193	1.02653	8.09873
39.8619	1.18828	13.0147
31.3227	1.23311	11.1174
29.4995	1.19321	11.1498
44.893	1.17459	13.9727
12.2135	0.993678	8.61489
8.1245	1.00309	6.96039
1.09427	0.567716	4.51343
40.9926	1.10665	14.1716
4.57826	0.931117	5.62888
29.8891	0.986948	13.5687
22.1263	1.12222	10.2672
3.86987	0.756504	6.36961

## Sheet: S3
FDC degrees			FDC edges			RC degrees			RC edges
In Silico	In Vivo		In Silico	In Vivo		In Silico	In Vivo		In Silico	In Vivo
	13		48.5787	37.1798		9	6		49.4722	22.3945
	17		38.6898			4	9		39.6105
	12		50.0396	51.5466		6	7		16.7838	37.6615
	9		50.3923			5	7		23.3208
	17		45.295	46.3672		8	7		17.0691	38.1728
23	15		38.6063			4	6		39.2496
12	13		49.301	48.2505		4	9		22.0498	26.7804
27	23		22.5023			7	8		21.1546
27	19		35.9335	64.7495		7	6		19.0687	27.4506
21	20		25.8708			7	6		26.952
24	21		35.3969	72.2152		5	12		47.6272	11.133
15	20		38.4135			6	6		20.6013
22	23		68.3231	90.8537		4	6		25.3121	35.237
29	20		43.0092			5	7		37.3787
35	10		71.6572	85.8384		6	7		33.1222	74.4676
18	11		43.5027			4	4		24.0473
31	13		64.4264	79.9962		9	11		20.6241	62.7375
18	9		73.1726			7	6		39.9131
25	23		29.6584	67.9957		8	4		28.385	36.8805
19	21		64.7968			9	7		34.6606
19	19		29.4363	29.0832		7	4		70.1812	40.3494
37	22		47.6267			9	5		65.9059
23	12		29.4955	41.221		7	4		50.4167	48.2637
15	21		34.6767			8	4		36.1707
20	14		66.7493	55.7886		4	5		22.3192	31.5961
16	35		57.9509			8	5		20.9155
27	14		49.7675	50.0371		7	4		42.0605	16.8478
25	13		48.5787			5	7		25.3665
13	21		50.4816	50.5108		6	4		21.9564	22.0261
24	18		44.8388			7	3		27.5481
27	22		44.5812	47.6463		4	7		20.6241	26.9217
20	29		46.1574			7	8		18.1249
28	25		45.2315	29.3398		7	7		26.9564	14.8801
25	24		34.6769			7	5		41.457
22	19		46.4768	46.2886		5			31.1162	20.2757
26	18		34.4601			6			29.8851
22	15		65.7361	20.1187		5			17.1868	15.5361
11	26		43.4682			5			26.1327
27	20		27.1157	22.545		5			22.0498	19.8296
27	15		61.4837			4			24.99
22	29		50.4511	18.3867		6			31.2291	32.9383
24	14		30.7608			4			21.3055
26	15		62.1606	20.3267		5			37.8327	17.5966
21	23		31.7194			7			41.3963
22	24		66.0761	35.2994		8			50.4747	21.0981
24	19		27.6585			8			21.9657
19	13		63.8078	55.0018		6			52.5326	52.5742
26	24		51.0956			5			52.3085
21	22		30.5598	36.1579		6			31.6543	56.2758
24	12		38.6898			4			39.4637
21	19		50.4816	21.5041		7			54.484	50.7282
23	13		61.8745			6			23.0309
16	15		47.2437	29.4586		7			32.1202	52.0393
27	13		54.1917			9			52.7609
13	24		50.5026	29.8138		7			46.0802	27.4926
29	23		16.5867			4			69.2087
16	24		61.5701	48.6543		7			49.5806	42.1902
14	25		49.0971			8			21.4603
22	8		50.9085	19.9924		9			24.0012	35.0652
19	17		50.3341			7			33.2578
28	32		21.7909	30.676		9			18.941	20.3646
19	25		63.3913			3			25.7028
22	19		68.3398	40.7293		5			41.6017	29.7282
27	22		30.507			7			24.73
30	21		46.8045	23.3612		6			76.7955	26.097
19	21		60.0912			4			25.6532
14	20		31.4859	31.6648		6			17.5811	22.638
16	25		17.2699			9			32.6336
13	31		33.141	17.2084		3			63.3306	44.6783
16	21		111.631			4			50.709
13	32		50.0396	32.9627		4			62.346	36.2128
14	25		33.6654			4			22.726
9	14		19.5268	24.1275		5			33.6359	35.2676
24	12		35.4701			7			55.3034
25			78.62	16.1451		5			22.7064	68.9417
23			31.6355			5			31.8427
22			28.9072	23.5		4			21.1546	70.2337
25			34.8166			5			22.9617
23			19.423	31.6475		4			44.3124	69.4291
22			31.6291			4			34.8242
22			23.6845	40.9378		7			34.8013	67.2168
22			44.1608			5			23.0496
23			17.9676	50.2148		5			21.8247	63.7742
14			48.9314			4			41.1723
25			63.1265	60.9453		9			25.8539	46.4387
30			32.7474			8			21.5057
22			61.1692	63.2572		9			48.5442	34.3257
22			61.0928			4			22.9617
16			72.0791	67.8567		6			32.14	17.4528
12			51.4562			5			24.3885
22			50.3923	72.0038		5			34.2277	32.2141
29			48.9721			4			41.9059
10			51.044	88.3362		6			29.4951	45.2697
14			64.983			6			49.8017
23			27.5966	94.1228		7			21.6328	57.6209
15			32.4444			6			29.7596
7			19.9153	89.8962		4			41.8015	41.3903
8			41.7901			3			31.8124
21			32.9197	106.802		7			43.8218	72.3969
25			17.8795			6			65.9845
24			51.3867	99.3197		10	15		51.757	64.8448
18			50.965			10	9		23.2541
27			62.575	112.454		10	14		45.9166	72.0921
16			77.1517			8	8		23.1454
21			51.6695	106.104		6	6		33.6967	90.378
23			44.0071			12	3		31.5565
20			39.8472	90.1694		12	6		42.1737	39.9387
28			58.81			8	5		49.9805
22			48.9644	35.7249		9	12		24.99	66.3981
18			39.1343			13	10		32.14
22			34.5692	56.1061		9	12		22.1684	35.8053
20			73.9046			5	10		39.6758
22			64.4837	61.3325		7	15		24.3031	102.743
17			67.7402			9	12		23.1454
21			66.4778	80.6796		7	8		22.646	64.9808
22			74.0487			15	8		18.6022
25			47.2845	97.7832		6	9		21.0388	57.8014
17			31.7062			9	8		41.4286
19			24.0357	87.3756		10	14		48.3833	98.1258
21			16.0358			11	14		45.128
24			25.8177	110.21		7	15		31.2291	61.7928
15			44.8388			15	9		24.3885
22			48.9721	105.914		8	9		22.1684	98.6081
22			45.8818			7	12		20.3565
22			25.5232	66.6802		10	13		25.3974	15.7869
23			17.6598			8	9		26.5418
24			34.8156	103.404		9	17		18.6701	31.8628
18			43.0751			14	11		39.4506
13			28.9256	101.101		8	15		27.0765	30.4799
19			37.1283			9	14		35.2199
21			49.4076	98.0397		8	19		39.9131	21.9112
9			73.0516			6	13		20.3565
23			22.0691	83.2078		8	20		21.2084	12.4952
18			48.4401			10	12		34.7929
15			51.2996	46.3445		8	5		29.0645	18.268
22			50.3848			12	11		62.1789
14			67.2783	66.2816		10	11		46.1766	30.2771
23			59.5919			9	10		46.3393
18			34.9589	43.9487		8	7		66.7352	45.211
18			42.5433			7	7		50.0468
19			39.6582	62.2082		8	10		20.4554	49.8816
25			37.2875			6	9		22.7044
22			59.7113	40.9199		7	14		50.8364	35.9141
22			45.9266			8	10		28.385
20			41.9166	46.8065		9	8		18.1249	40.2318
12			58.7972			11	11		44.3124
23			51.044	65.4206		10	6		34.2277	48.063
25			52.3054			7	4		38.5323
30			31.5427	82.0351		7	6		39.7988	24.5313
10			21.5615			8	8		19.2637
19			20.0615	72.8492		11	6		28.4749	25.5995
21			31.3862			10	6		21.2084
7			36.875	95.5783		9	4		16.6175	25.8011
16			52.6667			11	4		18.139
19			23.3436	92.2476		13	7		18.1366	30.2643
20			37.2778			8	2		42.7816
10			28.9547	54.6001		8	12		50.5451	39.1644
13			43.015			12	8		50.0632
16			25.9742	91.5677		8	10		41.9059	37.8315
10			38.8326			7	10		16.6175
4			49.4862	89.9146		9	6		26.8916	46.2552
19			55.3271			9	15		21.1205
21			48.7855	88.6373		10	6		25.0864	23.2845
14			63.8832			8	7		22.4886
24			53.2656	75.0445		10	2		32.6175	23.6559
22			49.102			10	3		58.8502
15			48.503	23.6047		9	9		52.2448	43.2594
14			34.2602			7	17		21.9868
16			35.0603	27.4032		10	15		70.7922	48.6646
11			69.7197			9	9		49.7163
15			33.6654	49.8915		14	15		57.0506	58.3602
14			64.983			12	11		42.623
21			45.8818	66.1578		10	9		21.6092	33.7487
20			52.3054			11	8		34.2003
13			49.8524	52.2277		8	9		23.8751	58.5493
13			62.7871			9	10		49.6087
7			34.7735	75.0308		12	12		36.9925	43.5908
11			32.0867			6	12		43.6139
21			34.1237	70.2173		6	10		52.7986	70.1753
24			51.8561			7	7		55.2078
20			25.5917	33.002		11	13		41.8883	50.0585
20			27.0375			9	10		78.0221
10			16.978	68.6026		10	9		21.2808	60.8233
8			32.1493			7	7		33.9549
14			36.0561	67.8727		10	9		31.7152	61.9006
16			51.3837			14	5		35.4895
17			55.4389	67.1584		9	7		32.8332	18.9008
16			30.8383			9	5		23.8567
19			55.533	54.9635		8	7		48.5155	39.9501
14			50.0855			7	11		21.2808
10			32.9053	33.5338		12	4		30.0789	48.422
13			75.623			6	4		27.9055
15			40.0397	47.8699		10	6		17.3661	24.6465
12			20.4683			8	3		50.6542
14			54.3227	12.5585		8	7		53.3435	13.0202
10			45.295			7	6		64.1932
14			27.5966	31.3871		9	9		57.1445	22.6077
14			25.5232			8	8		30.5609
16			49.8524	43.5311		6	6		45.1671	20.8344
10			50.1701			12	10		22.1721
18			36.4825	32.6186		7	7		41.857	18.4042
22			21.2553			11	7		50.1347
20			42.797	55.1451		18	6		47.9931	23.5536
10			19.4942			10	6		22.0568
15			67.2413	53.2063		11	4		17.0318	31.2281
21			69.3887			8	4		21.0132
23			50.1577	24.0774		10	6		43.4515	26.4438
18			59.112			7	7		27.9584
22			52.6586	56.1309		10	9		50.2054	38.3072
22			52.1124			9	11		23.1051
17			50.1317	56.5914		7	4		71.7072	42.8116
21			41.8017			9	4		50.0588
23			27.0484	60.4463		10	5		23.4645	43.9492
22			23.4287			9	8		18.6543
11			40.0235	53.2288		11	6		23.4287	36.4242
10			22.5218			9	9		40.4192
20			51.3208	48.6075		10	6		21.3055	28.7772
20			27.3283			9	7		29.4951
19			46.6528	55.5074		9	6		34.7929	38.1861
17			66.41			13	14		24.0476
15			32.4444	23.7864		9	6		29.5205	52.683
20			31.5427			13	11		29.5259
21			62.7871	39.6042		7	11		27.0118	45.161
10			50.1701			13	12		23.9007
12			33.6329	27.6524		9	8		22.7064	40.6709
19			39.5379			12	4		30.1763
13			56.4464	49.7014		8	7		16.4559	75.2105
13			29.9365			7	8		24.015
21			63.0426	46.7873		5	6		34.1138	83.3822
15			29.0456			9	8		20.8288
22			40.3711	52.2829		6	5		23.3555	90.4637
9			49.9999			9	5		22.2065
			49.1275	26.7757		12	8		63.6871	61.6326
			50.3442			7	9		49.498
			77.1268	55.7301		8	7		21.4397	72.9826
			50.0913			9	4		20.1083
			60.5071	60.4585		8	8		29.5938	94.123
			66.133			11	8		28.5796
			23.4668	54.6538		8	14		36.1757	73.6358
			29.4123			10	5		21.0875
			24.2089	53.7059		6	10		26.8003	38.4102
			19.5268			9	11		27.297
			34.7735	60.2062		9	14		23.1283	12.7149
			49.4729			9			52.3085
			40.0577	19.935		6			25.7028	28.6631
			23.9333			18			29.0645
			22.1717	26.3232		8			18.139	22.9526
			46.9468			8			21.4397
			33.6151	40.0946		9			25.3017	45.3817
			21.9665			7			29.4957
			44.4077	57.2683		8			22.646	40.3322
			18.2302			9			21.3191
			33.2593	43.471		13			31.007	7.96039
			55.4315			9			38.3431
			50.1819	29.2283		8			59.1642	39.5511
			45.8171			13			32.7596
			52.5779	28.8541		19			34.7561	10.0317
			33.3717			8			52.7725
			36.5963	26.3928		6			33.7771	15.9558
			62.4211			9			31.213
			67.9155	11.2045		6			30.8839	26.7065
			44.5812			8			54.6323
			61.8745	22.8982		9			41.6768	27.7167
			35.4701			10			48.9781
			17.6598	13.1596		10			19.0687	34.6307
			32.0867			11			18.6022
			36.4825	42.5942		9			38.5323	47.6782
			49.4729			8			21.3191
			48.5492	45.4574		10			19.9666	35.7019
			49.9258			9			28.1047
			16.6165	57.6695		6			26.7102	30.1688
			37.5535			9			24.5346
			57.9141	64.5907		10			34.8242	34.3788
			21.2702			9			21.0388
			36.6493	73.2954		8			31.007	47.5681
			21.3404			8			19.9666
			45.5023	72.0249		8			22.0087	34.9068
			75.8058			8			26.536
			62.7774	82.178		10	5		25.9216	39.5901
			42.6891			13	15		29.9642
			60.0163	77.3336		6	11		71.1867	55.2452
			55.7809			6	9		23.2087
			62.9511	53.4853		16	8		38.3431	64.4166
			19.9153			8	9		22.0087
			34.8156	37.1943		9	10		34.743	46.4023
			21.2553			8	12		21.7767
			48.5492	55.9931		7	12		34.1555	49.0957
			50.236			10	10		26.2961
			31.0258	63.2329		6	7		28.3934	50.9101
			27.7472			10	13		21.8782
			69.5516	74.6065		9	10		34.8013	19.6936
			53.6181			8	9		49.8017
			58.9645	76.9687		9	7		26.536	23.7805
			49.3156			9	9		18.1165
			46.6533	90.0545		7	5		31.8343	27.207
			31.1138			8	7		49.3218
			28.4527	91.33		9	5		34.5249	69.0462
			38.4107			8	7		22.7466
			30.7697	32.151		10	11		34.743	86.1323
			54.4696			6	4		18.1165
			50.2531	22.3412		8	4		21.4601	62.6881
			25.5345			6	6		25.7626
			20.578	52.7981		9	3		27.0665	66.5545
			38.6063			9	7		25.9216
			41.7901	33.6632		8	6		21.7767	69.9229
			21.5615			8	9		21.4601
			34.1237	43.3306		4	8		21.8242	78.8947
			42.797			11	6		21.7774
			33.6329	56.4804		5	10		23.4925	25.9199
			50.236			9	7		29.751
			67.5334	64.5341		7	7		48.4933	21.4975
			32.4948			7	6		34.3968
			53.0862	89.969		11	6		41.0718	15.154
			62.532			11	4		26.5098
			38.1297	85.3163		5	4		25.7919	21.4168
			17.6837			7	6		29.9642
			48.0818	44.795		7	7		25.7626	19.6839
			27.1809			7	9		21.8242
			32.2173	22.7492		6	11		21.9535	75.2191
			24.2709			8	4		24.554
			61.2456	34.6416		6	4		22.2009	64.49
			41.1125			6	5		21.7774
			68.3071	46.828		11	8		21.9535	30.7058
			74.0397			10	6		20.6604
			42.2267	55.3069		8	9		32.7807	47.1714
			59.2896			7	6		31.8287
			71.1998	82.307		10	7		23.0351	60.1653
			64.2195			6	6		32.7774
			68.794	76.8316		6	14		33.7245	76.6863
			22.551			10	6		23.4343
			61.6615	14.1551		9	11		56.4542	31.3348
			55.5139			7	11		50.0144
			19.3584	38.2379		10	12		56.3456	42.1793
			32.5777			13	8		30.1527
			62.2765	25.0286		12	4		34.1555	44.8139
			32.9197			7	7		20.6604
			31.0258	36.583		8	8		21.9933	15.0629
			67.5334			9	6		25.1897
			50.1149	70.9259		10	8		22.7982	21.9402
			96.2483			6	5		31.4972
			65.2708	60.965		8	5		44.8992	32.5161
			57.7769			11	8		21.5235
			19.8128	35.484		8	9		24.5828	19.1799
			54.8677			8	7		32.2806
			44.3583	13.8859		8	4		21.9933	37.8541
			20.2524			9	8		22.4156
			49.301	26.8374		15	8		22.2942	43.7497
			78.62			10	14		45.3358
			17.8795	52.233		7	5		25.468	35.421
			43.0751			9	10		25.0152
			51.8561	64.9564		6	11		33.4121	60.5408
			19.4942			7	14		26.8487
			39.5379	36.8713		4			25.1897	61.8082
			49.9258			8			22.4156
			27.7472	16.7848		12			19.8402	45.773
			32.4948			9			44.7097
			50.1149	42.4047		8			28.9892	67.804
			50.3877			7			33.6268
			43.7039	57.6729		7			19.8585	58.8666
			61.3627			6			23.4982
			69.9315	41.2132		11			26.6797	22.5424
			47.1479			6			24.554
			33.3513	25.8342		7			32.7807	43.3389
			64.2886			7			22.7982
			56.8346	30.4778		12			19.8402	23.2762
			55.563			5			19.9392
			39.37	29.4059		10			49.1074	43.7056
			19.1708			7			35.1603
			69.5308	19.4681		9			62.4547	59.8058
			68.489			9			48.9033
			41.8921	11.6868		8			56.0211	53.7328
			23.2045			8			28.1047
			45.3911	19.8475		6			26.2961	31.2793
			21.8131			7			18.4035
			28.1318	38.1314		5			24.2992	15.6364
			90.0654			7			22.2942
			22.5023	29.3748		9			44.7097	27.7033
			46.1574			3			21.3822
			31.6355	31.0192		6			30.5105	51.2356
			28.9256			6			28.2578
			25.5917	41.5422		5			22.5626	61.2114
			56.4464			5			21.3822
			40.0577	44.5252		9			18.2398	52.561
			16.6165			9			29.8201
			50.3877	50.3595		9			32.6068	37.0962
			58.2031			10			39.9077
			67.2179	32.4808		6			17.0978	57.3768
			28.7873			8			36.2894
			24.5646	38.8434		8			22.2009	13.7056
			26.8392			5			31.8287
			67.3386	48.9961		6			31.4972	18.6275
			31.3969			8			45.3358
			63.4308	51.1606		4			28.9892	30.3119
			75.7735			11			19.9392
			50.6103	69.1017		7			30.5377	33.8258
			34.7865			8			27.9161
			49.7935	67.4621		6			28.3934	38.2096
			70.6042			5			23.4925
			35.9335	51.1269		8			23.0351	38.0949
			67.2413			8			18.4035
			29.9365	35.3976		9			32.2137	44.5477
			53.0862			11			25.0995
			58.2031	41.5127		6			24.7007	44.5369
			50.0279			9			20.8685
			50.9664	75.7733		9			29.5685	26.019
			22.9619			7			22.0568
			46.7066	25.7044		6			23.4645	33.7501
			73.3635			8			28.4406
			64.1498	52.5059		8			23.1536	47.4202
			24.9979			9			24.0201
			43.0136	30.3445		7			28.1316	44.9665
			59.3098			3			30.8346
			21.6591	58.5316		6			29.1323	38.5354
			47.2437			7			32.4476
			63.0426	61.9324		9			44.7656	14.5207
			62.532			9			36.7864
			50.0279	35.8317		8			26.5419	21.0144
			64.1536			6			17.0318
			31.558	44.8416		8			28.4406	13.8471
			51.0875			5			25.6619
			32.3241	75.0658		9			37.6977	20.19
			55.503			8			22.8182
			34.0076	79.1055		6			34.1902	36.6522
			31.4565			4			22.9713
			95.0235	49.899		11			22.6367	39.1121
			64.9474			8			50.6997
			26.9735	38.7936		6			23.1516	45.6012
			50.6151			9			23.1536
			47.3119	77.8999		9			33.1749	39.3351
			72.17			9			21.7241
			34.4802	63.358		9			27.855	31.6744
			57.6372			7			23.2245
			36.1843	41.5474		7			40.84	37.2556
			51.0057			8			50.2529
			70.1029	48.5052		4			61.7613	37.7551
			51.3867			9			79.1365
			20.0615	26.8379		6			34.6606	40.918
			69.3887			5			26.9564
			29.0456	24.2429		5			22.5274	30.668
			38.1297			8			22.4311
			50.9664	38.7007		8			32.4464	17.2256
			64.1536			8			25.3974
			48.1472	28.9283		8			26.8916	22.9808
			36.3116			5			22.5274
			43.145	41.7874		9			32.4069	15.4447
			26.2312			8			20.5678
			61.1873	39.3802		8			34.8998	28.8609
			48.8131			8			34.7285
			77.2011	41.7858		7			65.2797	47.5207
			55.8698			10			49.4565
			51.5608	46.8625		10			26.9229	47.4066
			72.6782			7			51.7332
			47.4674	55.5204		8			25.6405	13.5814
			37.7932			7			22.0175
			31.5634	47.982		8			21.5784	19.8718
			33.3946			10			19.2604
			47.3369	44.6208		10			41.4019	55.128
			42.6684			2			28.1671
			57.682	53.9421		8			19.4077	51.1303
			31.1308			8			23.0496
			45.0748	22.6824		8			26.7102	23.3595
			40.3711			7			29.751
			67.2179	38.3545		5			29.6958	64.0051
			22.9619			8			48.196
			31.558	13.0555		6			26.916	57.5481
			48.1472			6			21.4723
			49.1929	20.1443		6			21.9584	73.9383
			53.9243			7			27.2041
			61.2104	31.9794		7			27.4684	66.1333
			41.0279			7			38.6596
			25.8708	31.3515		8			21.8247	75.0721
			54.1917			11			39.7988
			50.965	53.3059		10			24.5346	55.9573
			31.3862			9			29.6958
			27.0375	18.9132		6			21.0841	16.7676
			17.6837			9			19.0415
			43.7039	41.6069		10			24.9232	24.3106
			28.7873			5			37.0184
			46.7066	34.4697		7			62.3135	27.8058
			51.0875			8			61.3657
			49.1929	31.2114		8			43.3089	27.2377
			24.3725			9			86.4967
			50.1123	51.3725		8			70.3993	27.3539
			49.7458			9			21.6092
			49.5173	60.8227		7			30.0789	25.859
			18.6089			9			22.6742
			64.7729	65.8502		6			46.2922	23.9423
			40.6038			8			20.4117
			74.6262	48.3164		6			31.8655	27.9655
			30.6835			8			66.6524
			27.7405	75.2338		8			90.2428	32.5925
			58.1409			8			78.7272
			21.2325	57.0408		7			77.9921	38.517
			37.4382			10			114.629
			49.4582	40.7424		7			23.2443	36.9714
			36.875			9			89.8063
			48.0818	34.7052		9			113.162	42.816
			32.3241			6			18.2398
			52.1279	33.7422		6			22.6742	15.0745
			30.2881			4			32.7893
			25.8624	31.5024		8			38.8285	23.8442
			51.1151			7			23.2666
			31.3663	17.8847		8			20.4723	19.3326
			23.7606			6			50.6378
			33.7783	44.4938		7			31.8427	28.5696
			43.9257			8			22.6798
			56.7672	29.8511		7			32.8891	22.2945
			65.8797			6			30.1294
			55.2835	38.736		7			20.726	20.2434
			46.1456			8			31.4982
			38.1483	48.8745		9			51.2007	18.1807
			37.8472			4			38.1621
			38.9477	75.2756		6			33.6268	13.9143
			27.3726			6			49.1074
			54.1755	38.004		2			22.5373	17.6955
			31.3677			8			25.3822
			45.6802	34.3512		8			32.9973	13.7203
			35.3969			5			22.5917
			50.5026	33.3806		6			30.7729	18.5812
			28.9072			4			34.2003
			52.6667	26.0414		4			25.468	20.1712
			16.978			7			30.5105
			23.9333	37.1851					46.2922	18.069
			37.5535						22.5373
			61.3627	19.2868					28.8504	12.7629
			24.5646						46.8882
			55.503	14.9373					33.3217	19.2037
			24.3725						24.9873
			52.1279	33.5322					51.2093	26.8033
			52.3926						49.3166
			28.908	52.5662					41.457	17.0276
			37.7825						41.1723
			27.0273	54.2051					33.6967	24.3365
			45.8916						21.0841
			53.9287	34.9487					21.8459	16.5151
			30.9763						21.3546
			45.0732	40.8762					23.835	15.3564
			42.7369						29.9129
			43.5888	20.5636					22.1589	15.0124
			24.6518						31.1162
			47.0518	30.0743					31.5565	10.5289
			61.0431						41.4286
			35.5162	23.2241					19.2637	12.9096
			27.8405						21.8459
			37.2309	27.0434					24.9498	18.2079
			38.4135						26.952
			16.5867	25.7725					29.8851	13.1807
			34.0076						37.8327
			50.1123	17.9808					25.8539	21.841
			52.3926						42.1737
			71.5658	41.174					21.3546	27.5316
			54.3334						24.9498
			72.2434	52.2008					21.5016	29.7071
			51.1641						47.048
			60.0741	73.4998					78.7181	18.5825
			57.7679						63.5295
			28.8372	76.273					106.39	14.8139
			29.5682						22.0068
			29.9382	49.7958					24.6887	12.286
			38.0215						45.568
			122.564	68.6045					32.3442	15.0619
			34.8166						30.2886
			32.1493	80.3318					24.8866	19.8953
			22.1717						55.4966
			57.9141	85.5032					41.1978	18.7076
			49.7458						21.2145
			28.908	85.7071					32.4419	21.5795
			49.698						32.8186
			42.3455	99.7547					16.449	17.4512
			47.1893						34.4434
			34.446	98.4017					21.2735	17.2874
			18.2767						22.5747
			49.8084	30.5291					31.9532	28.6
			41.8667						22.6798
			47.2297	43.4515					23.1242	16.7281
			58.1439						49.6561
			35.94	63.9771					31.3478	39.3484
			41.6125						25.3718
			67.2661	81.9444					40.0724	29.5938
			27.8601						27.0247
			45.2315	72.8802					57.8587	41.6934
			61.5701						22.17
			19.423	46.42					30.1763	26.4404
			37.1283						23.1242
			36.0561	77.5687					21.9534	28.151
			21.2702						27.9781
			69.5516	27.5537					40.309	33.8137
			96.2483						17.4991
			69.9315	66.346					20.475	23.4941
			26.8392						34.5706
			37.7825	83.2479					34.0368	30.5661
			71.5658						31.5332
			49.698	79.2568					21.1594	18.912
			50.3523						16.4559
			21.4991	48.6195					21.9534	39.6556
			56.0321						46.1772
			27.3519	64.6584					34.6018	36.4786
			33.1474						32.9314
			74.1889	52.268					27.0051	16.6705
			73.439						18.575
			32.2269	62.0631					54.4213	15.8431
			52.0071						48.3774
			75.3748	81.155					20.282	14.9427
			70.7149						30.4149
			68.9768	91.5399					20.7241	22.4921
			23.3436						29.8764
			51.3837	27.1716					20.2513	22.3957
			49.9999						40.0548
			27.1809	48.3916					16.2635	21.6776
			47.1479						20.4734
			73.3635	76.4846					36.3423	24.481
			36.3116						25.0152
			22.1336	71.481					19.8585	49.0487
			35.5996						25.3822
			58.936	52.5568					28.8504	42.441
			20.7758						20.9227
			50.5736	64.6562					30.7626	40.3348
			69.8543						41.6064
			73.3174	56.768					33.4779	62.34
			53.2313						58.662
			41.3421	39.2646					47.9488	68.6376
			63.1071						22.051
			42.8145	33.6722					32.9973	82.4919
			56.3192						21.0115
			47.1032	65.0799					28.4028	49.5075
			47.5683						34.1775
			57.3484	82.291					45.4965	78.9237
			31.28						23.1856
			54.0412	91.0881					29.8201	38.5727
			46.047						21.0115
			63.2918	89.4015					30.7733	43.0727
			55.2727						20.5556
			68.3231	68.9136					17.0823	48.235
			37.2778						36.7998
			55.4389	37.0835					53.2876	49.1097
			50.1577						24.3922
			32.2173	69.5593					66.7069	45.276
			33.3513						73.4707
			67.3386	54.9034					66.3159	43.9568
			49.5173						32.599
			22.1336	57.0823					56.8258	37.0101
			50.4504						21.9564
			33.5844	43.6					25.6619	35.6814
			45.0857						22.6721
			60.8223	44.5935					31.5872	85.5714
			72.0249						19.8181
			69.8313	34.5793					41.2769	88.3824
			33.546						28.463
			51.5034	39.4169					31.7316	58.3927
			39.5346						54.4363
			47.8678	68.0981					49.7201	91.2276
			30.7236						31.6543
			69.5161	88.5734					41.6017	49.5721
			64.1713						20.1083
			43.0092	92.876					33.9624	49.4159
			28.9547						37.7376
			30.8383	87.4666					26.9875	66.8283
			49.1275						46.2714
			46.9468	71.052					26.5099	63.1695
			24.2709						22.9962
			18.6089	40.6279					32.9766	63.4434
			30.2881						34.0708
			27.0273	44.7142					31.4977	69.4224
			42.3455						27.8682
			35.5996	56.5413					25.2013	72.0525
			50.4504						52.6781
			64.7543	77.0217					22.4845	12.9347
			49.0797						20.6601
			54.0296	65.2138					33.1065	25.4688
			22.0031						26.2735
			77.1869	63.3743					32.3213	39.1844
			61.5992						21.0896
			31.7052	96.9605					21.6328	39.9387
			18.2342						39.6758
			35.3711	104.229					26.5418	39.9387
			40.6166						24.0476
			62.211	102.307					32.4069	51.9014
			49.0971						48.196
			33.6151	86.8172					20.871	39.7224
			54.3334						25.3782
			47.1893	21.885					23.1993	30.2063
			33.7497						27.4887
			29.4602	50.3513					33.9649	61.9581
			58.5984						18.1366
			19.9217	31.84					21.1205	39.1439
			58.4358						29.5938
			34.6393	48.8463					25.3017	76.9405
			50.8612						17.3426
			23.617	58.107					24.2988	83.4226
			27.1359						37.5135
			33.8074	58.681					34.6585	55.3003
			51.4731						41.3963
			50.4103	39.6998					29.7596	34.8897
			29.6258						18.6701
			73.7018	50.6013					25.0864	89.2934
			19.0654						29.5205
			63.7523	28.8058					20.871	100.739
			74.5656						22.7669
			57.4506	33.4511					23.851	99.0015
			53.6826						27.8605
			71.6572	34.0973					71.3618	99.0426
			31.4565						51.6559
			64.7543	55.5661					65.6134	65.5235
			33.7497						24.1138
			62.2991	61.159					20.5679	26.9058
			81.5579						25.6405
			37.169	44.578					57.2536	106.482
			65.8674						25.0198
			48.2552	59.3073					17.929	102.28
			66.5741						37.5002
			98.9843	21.8693					31.425	16.9145
			19.7865						16.0851
			44.701	33.3848					50.5124	25.5999
			28.9913						22.2911
			34.5008	41.6825					22.4292	19.0149
			80.5414						57.2536
			50.356	32.44					34.7381	12.4714
			20.8258						25.4169
			60.0598	56.2848					29.0185	27.1741
			47.3392						21.0132
			57.8532	69.4381					18.6543	19.1793
			31.6291						24.0201
			55.533	36.0595					23.457	20.8967
			21.9665						29.9691
			45.8916	37.44					21.5717	20.8018
			72.2434						20.6601
			34.446	63.001					27.3688	24.8182
			50.3523						21.1134
			29.4602	80.9239					22.8054	11.504
			62.2991						31.7173
			45.8731	16.8009					34.1905	50.1421
			31.9049						50.6362
			32.6201	30.131					57.5333	43.1192
			52.53						24.73
			27.7	52.8866					28.5796	25.5374
			35.3875						22.6941
			35.5451	75.7183					22.2618	17.1919
			69.276						26.6967
			33.6076	22.2426					30.3178	19.1727
			48.0096						17.1169
			38.1733	39.2286					22.1338	21.6411
			64.1455						27.9591
			47.1568	64.2276					92.82	20.3004
			43.015						82.5644
			61.2456	25.7806					77.5783	20.0887
			43.145						76.7955
			25.8624	46.5545					22.6721	26.548
			58.936						20.4485
			51.6539	26.7685					20.1865	34.2428
			23.3664						35.8613
			37.1569	64.6152					29.5447	11.7871
			65.5526						35.3805
			57.468	44.6835					34.0235	10.8567
			24.4933						27.5481
			51.3201	22.0746					31.5872	15.3107
			48.6896						20.4485
			50.4624	68.356					22.9504	16.0534
			29.6733						20.3509
			64.3623	48.3495					39.9268	13.086
			62.575						33.5693
			25.9742	88.588					26.6682	11.4584
			50.3442						27.553
			41.1125	68.356					22.0175	11.9092
			26.2312						25.0198
			51.1151	101.478					34.7381	15.4753
			20.7758						20.1489
			33.5844	97.5375					29.8489	16.1393
			49.0797						16.6648
			51.6539	86.2318					21.5784	18.2074
			65.0092						22.4897
			37.6095	41.6904					30.0386	27.48
			59.4396						27.9294
			32.2648	29.7695					33.7488	32.4235
			35.8172						24.5142
			33.2565	38.3891					33.1556	40.2049
			31.4329						51.8294
			23.2196	17.0476					33.5428	35.0454
			52.0492						33.8305
			51.1831	9.84681					51.3693	23.1765
			50.159						32.6068
			50.9085	24.8247					28.4028	53.1912
			95.0235						30.7733
			81.5579	22.7677					22.8543	54.4854
			50.2374						20.9769
			30.3176	27.0154					31.1704	35.2013
			18.1227						22.2746
			30.146	30.0471					41.7248	16.771
			42.7407						28.4624
			47.8976	48.7493					32.7079	43.9802
			55.7512						18.2887
			26.3646	30.6657					19.9975	51.8815
			115.128						26.0769
			54.8489	47.6909					39.9077	48.2066
			28.8508						32.2137
			41.8928	62.7835					34.1775	40.2054
			20.9133						20.5556
			23.0384	43.6842					22.8543	33.9524
			75.7174						22.8177
			45.9114	24.8271					22.6031	57.6449
			62.8654						31.2535
			29.8704	36.0386					46.001	48.59
			51.2089						29.5723
			59.9947	39.7167					35.4031	11.0131
			34.6769						28.2578
			50.3341	29.0942					17.0978	22.5146
			23.6845						17.0823
			49.4076	54.019					20.9769	39.4641
			36.6493						22.8177
			21.4991	47.1183					31.8239	28.5469
			58.5984						33.1265
			45.8731	69.9242					27.9364	46.4139
			50.2374						73.9663
			49.0166	65.9381					70.9844	68.2925
			49.3865						49.4834
			37.0982	83.097					45.2417	56.9753
			40.3958						28.2643
			29.1535	91.1691					22.4899	56.3604
			24.7936						19.901
			32.0038	87.9867					24.6133	68.5014
			25.5453						52.0676
			62.0848	83.3359					22.4899	52.7616
			80.6631						30.1131
			70.453	83.1725					46.6474	69.2003
			23.0945						23.4806
			48.3704	48.6353					27.1137	44.1151
			20.1244						30.0743
			63.6343	57.9975					48.4244	63.1274
			54.1962						44.0263
			69.8799	19.7007					34.9183	20.0112
			46.4768						40.0548
			21.7909	37.4699					23.8015	17.3425
			30.3176						20.9062
			49.0166	66.5315					25.939	27.0573
			27.9076						24.6118
			49.0375	75.5071					28.4771	26.0053
			48.2142						30.4694
			50.4027	53.0713					30.6395	27.0008
			36.1516						20.3185
			52.0624	78.8596					16.2635	12.7301
			30.7243						23.8015
			27.8146	72.6582					14.7089	14.7278
			52.2325						21.0228
			53.5536	65.2736					34.7219	23.1203
			50.9571						22.5626
			23.0657	62.4969					46.8882	15.8295
			104.477						31.1704
			18.1227	29.0054					31.8239	16.0048
			49.3865						32.9491
			27.9076	63.9447					50.0112	17.7347
			29.4172						17.185
			55.1558	66.0417					47.0961	20.5032
			50.3055						19.9299
			67.4988	34.5317					36.2678	16.8043
			30.8477						44.4752
			61.0497	64.608					24.6887	29.3515
			26.0138						22.6902
			74.5481	66.9312					21.4701	31.2144
			38.8656						30.7281
			31.9515	40.1148					34.8053	23.0008
			54.6057						34.7209
			72.8828	63.3546					52.0794	24.3572
			61.2476						50.3128
			31.9297	53.2991					39.4637	31.0765
			100.702						33.9624
			45.1942	42.2441					21.7714	12.9938
			34.4601						27.1793
			63.3913	36.2333					25.8165	10.325
			73.0516						28.1789
			56.0321	48.7833					26.6524	37.3491
			30.146						54.484
			37.0982	57.3248					20.5678	15.2897
			49.0375						21.7714
			29.4172	64.5135					24.632	10.9206
			49.3134						34.5795
			23.2166	43.4028					20.944	11.5789
			21.761						16.4754
			51.3554	35.2207					66.9017	40.1784
			49.6584						49.2729
			58.7348	44.9913					73.0077	26.3995
			29.4126						48.72
			32.8862	56.5163					33.1749	21.5629
			40.3767						21.7736
			50.8079	36.8467					28.8981	18.5547
			25.7067						29.56
			49.1336	21.1538					70.3856	17.0741
			50.6773						25.3766
			43.4339	18.9442					29.8175	8.88019
			43.0266						18.8431
			52.8821	38.3513					28.1316	9.23999
			59.1014						37.6977
			32.3423	45.6507					21.7241	20.3335
			65.7361						21.7736
			44.1608	42.1594					33.5203	26.6931
			31.9049						48.4933
			42.7407	41.8271					25.0995	33.2054
			40.3958						22.6031
			48.2142	16.9753					29.6837	31.7304
			55.1558						22.8203
			49.3134	14.4388					35.1887	32.3457
			24.9838						44.2088
			30.39	29.0816					32.4419	26.1044
			72.0617						20.9062
			33.515	20.9472					14.7089	29.0258
			29.1622						28.5718
			46.8834	37.7793					30.1595	17.7815
			43.7914						29.8698
			64.201	28.7094					37.7004	18.6184
			71.2273						22.8003
			52.9476	26.8204					36.3338	24.7961
			31.7986						20.3623
			51.3507	29.4041					26.4564	30.2477
			48.403						31.8343
			46.8152	35.3008					27.0665	24.5339
			57.8313						26.916
			56.4934	40.5515					31.9765	20.3621
			71.511						23.2645
			74.1484	47.2204					36.2795	11.9482
			65.7006						25.5666
			38.7984	19.7951					22.4311	23.1684
			75.4496						19.0415
			22.9522	57.0007					23.835	22.2625
			58.9559						21.5016
			64.8312	37.4127					31.2099	18.0113
			65.6837						33.5009
			43.4682	62.6007					19.7263	29.5044
			47.8976						28.3573
			29.1535	59.2098					30.0124	25.9661
			50.3055						42.9455
			23.2166	55.312					27.7292	33.3448
			27.3335						57.6667
			60.43	58.2175					50.0691	21.1704
			18.8657						37.5177
			36.9601	38.1512					78.3269	35.7343
			43.2683						22.9504
			39.0876	59.0674					22.3809	26.3808
			83.2186						31.5681
			29.8428	55.1523					35.3687	16.2587
			44.4077						24.7589
			19.9217	74.3691					22.5355	11.3767
			32.6201						59.3302
			55.7512	77.8418					33.5445	14.1676
			50.4027						22.3264
			67.4988	80.5523					38.9631	17.4527
			24.9838						52.0451
			49.8004	89.287					32.2099	18.0324
			50.1595						42.0767
			21.7748	42.3273					62.9358	23.7948
			42.9692						23.1143
			58.4441	33.4072					20.3509	12.1433
			60.4821						22.3809
			49.6614	45.2556					34.8841	14.9857
			49.2102						23.1427
			55.631	59.9394					32.9442	14.2713
			64.9414						26.5129
			61.4816	65.9803					40.5082	23.5097
			17.7725						28.4055
			34.8804	72.0462					31.1593	20.8875
			56.2858						57.6015
			28.5895	84.5733					37.8715	14.0871
			42.1312						28.7254
			47.2088	30.9961					50.3638	31.4387
			70.7806						39.9268
			62.2651	38.1467					34.8841	13.3782
			71.4284						30.9711
			71.1054	19.503					32.2618	14.6162
			36.4131						43.39
			67.8681	44.383					22.8156	10.663
			58.4358						31.2558
			52.53	42.6265					23.1427	20.3088
			26.3646						30.9711
			24.7936	42.9332					10.1204	24.2191
			36.1516						26.3219
			30.8477	52.3854					21.1507	22.0292
			21.761						37.7267
			30.39	30.8173					21.3549	20.0958
			27.3335						29.3954
			49.8004	27.2924					37.7376	23.2086
			49.9977						31.5681
			51.7157	26.1652					32.2618	11.6375
			32.8063						10.1204
			27.2782	23.2529					22.8463	30.2876
			24.269						24.1328
			31.0991	26.9461					22.7582	33.0115
			40.0105						21.5392
			70.9417	42.1251					51.0267	32.3048
			56.7534						23.0959
			59.4933	18.269					23.2767	38.5496
			54.685						42.4207
			66.7478	37.213					23.0309	46.3926
			80.7126						43.39
			51.8459	46.2335					26.3219	28.386
			48.6986						22.8463
			46.1312	55.9643					30.212	31.5262
			50.3551						26.9875
			43.5027	72.2604					35.3687	10.6015
			27.1157						32.9442
			22.0691	20.8184					21.1507	27.0198
			77.1268						24.1328
			21.3404	32.9359					30.212	26.113
			53.6181						23.3942
			68.3071	46.16					28.5929	18.827
			64.2886						16.8447
			31.3969	65.1138					22.9611	17.3368
			53.9287						22.6941
			27.3519	15.6216					33.5693	21.739
			32.0038						24.7589
			61.0497	30.8064					26.5129	39.3209
			51.3554						23.3942
			72.0617	50.7762					23.0001	19.8598
			49.9977						26.4464
			50.6637	16.2093					29.9788	17.5267
			50.465						23.7557
			28.9302	20.5292					25.6532	27.0198
			38.8869						22.2618
			75.5046	54.276					40.5082	18.5131
			32.4365						23.0001
			54.3438	59.4708					21.7631	19.6769
			55.7652						26.7812
			59.7349	60.4628					34.1962	23.2568
			17.9676						28.5284
			18.2302	66.0194					22.7129	14.5238
			45.5023						17.5811
			64.9474	51.0748					46.2714	12.0659
			30.9763						28.4055
			51.1641	79.209					37.7267	20.0379
			33.1474						28.5929
			34.6393	66.4346					26.4464	18.7645
			27.7						21.7631
			25.5453	61.0104					30.2975	20.1978
			33.515						45.568
			50.6637	43.4846					22.6902	13.7086
			55.1052						38.4409
			23.23	58.817					22.5706	35.9995
			52.646						20.7084
			58.4156	73.9167					62.4694	22.4996
			35.2149						55.082
			29.0816	87.6047					31.9317	27.2465
			63.7099						28.5633
			62.8654	88.3551					27.6754	24.1015
			72.5265						48.6059
			83.8934	91.7179					43.5568	26.8776
			62.0848						28.2697
			26.0138	89.4022					21.6964	25.2758
			49.6584						16.8436
			51.7157	86.4117					34.9478	24.4234
			74.9931						22.6107
			28.4501	91.4888					25.1037	28.539
			48.9314						23.8751
			50.0855	99.7982					20.4117	33.6271
			33.2593						32.7893
			75.8058	101.314					32.6166	31.5844
			74.0397						29.4885
			64.7729	23.0182					32.593	36.6348
			45.0732						54.021
			18.2767	59.5401					22.3112	45.0844
			54.0296						30.5285
			35.3875	42.2205					47.0872	53.124
			51.9049						59.3635
			35.9517	19.5782					21.4701	44.1841
			26.7989						38.4409
			58.3235	23.6023					23.267	61.5895
			45.1786						33.8441
			37.1786	39.1309					21.7953	68.5869
			26.5633						28.8591
			34.947	33.5228					31.8639	21.2439
			26.9735						36.4381
			53.9243	39.5402					32.4389	17.1811
			31.3663						32.7165
			60.0741	47.5326					36.4447	25.4103
			37.169						33.6043
			115.128	18.4234					23.267	15.5772
			49.4299						29.5405
			29.7013	12.885					17.439	12.4602
			63.4609						29.2583
			31.01	34.0312					48.7822	18.661
			71.3311						35.4756
			51.3881	25.8571					41.7148	25.4115
			25.097						22.4886
			48.2315	26.9836					36.1757	23.2609
			55.4695						34.8998
			29.8556	25.6064					17.3426	23.0817
			39.2759						33.8898
			36.9493	29.7466					19.578	22.7338
			42.6575						34.2522
			49.9393	51.4556					33.02	16.7901
			51.9472						22.2651
			64.4264	39.4974					32.6336	14.2567
			38.8326						21.0875
			55.4315	34.5556					24.2988	22.6473
			42.2267						26.6967
			63.4308	25.2613					33.8898	27.7987
			50.6151						34.3738
			40.6038	21.9389					21.6142	35.959
			23.7606						55.3665
			42.7369	43.4395					30.3972	33.1547
			22.0031						51.0757
			65.8674	52.1414					75.8102	41.144
			49.4299						60.4036
			52.4275	23.0873					78.4224	28.7078
			35.7508						32.6175
			66.4945	22.259					34.7285	42.2875
			51.5088						24.632
			50.5975	28.379					19.578	47.9304
			48.4588						23.1428
			47.0121	37.596					45.7367	26.2266
			48.0384						34.7451
			41.7028	44.5937					26.563	25.4486
			37.6626						34.3763
			28.459	52.3856					32.1202	24.2131
			27.9157						42.7816
			20.9074	56.9693					29.4957	17.1266
			42.8189						37.5135
			61.4837	60.522					27.1793	8.82514
			77.1517						34.5795
			48.4401	71.362					34.3738	11.8884
			59.112						23.1428
			62.7774	17.5993					26.4506	15.6462
			58.9645						49.9912
			75.7735	16.4976					34.813	13.8102
			74.1889						31.6313
			80.6631	24.8256					30.8615	12.7206
			50.465						29.2625
			20.533	36.9165					25.939	33.7517
			66.6156						22.4988
			26.9783	38.245					35.7336	23.6417
			45.0812						20.1573
			60.8093	55.9977					17.8035	22.6493
			34.0082						30.1472
			44.1038	54.1957					21.7711	30.2834
			49.1442						34.9109
			49.9825	54.4955					24.6118	38.0541
			17.1597						22.4988
			77.4355	53.6326					21.3661	19.4438
			64.0428						27.3624
			56.6854	58.2553					27.4029	43.9201
			51.2996						39.2019
			52.6586	43.9889					34.4772	44.4762
			49.3156						64.6884
			65.2708	30.2622					70.4349	15.4415
			20.533						58.0226
			38.474	48.9491					38.8282	21.5482
			41.7876						74.6079
			22.3612	46.1391					57.2655	28.5744
			30.5899						33.9549
			50.337	58.7898					20.5744	34.494
			59.2609						25.0104
			30.9344	50.1727					49.041	41.3819
			59.9528						22.4838
			17.2828	47.8308					48.8914	26.4356
			56.2102						37.7574
			47.9558	43.7668					31.7152	44.2331
			51.6695						27.9055
			49.4862	14.1604					20.5744	14.6232
			50.0913						23.1889
			59.2896	35.5674					24.9481	14.795
			74.6262						24.8274
			50.5736	31.2806					23.6898	19.6311
			45.0857						26.3884
			77.1869	44.0137					24.5293	32.9433
			32.3079						24.015
			25.2787	38.1778					49.6561	25.9648
			47.4147						22.093
			35.7771	37.076					27.1904	12.1679
			26.0749						24.7844
			24.3419	36.5179					39.6474	14.4243
			66.1792						48.333
			34.4395	43.7558					38.1403	18.455
			28.7244						27.1875
			49.0669	23.5085					47.6059	10.8318
			30.4542						27.7552
			68.7718	18.761					25.9446	12.4717
			50.4511						23.1889
			73.439	33.8109					23.39	11.5394
			70.453						16.4431
			74.5481	34.625					25.0679	11.7556
			58.7348						14.5369
			60.43	36.2246					33.0414	15.0446
			74.9931						36.1442
			49.506	39.7819					32.2868	13.9141
			34.8706						17.3661
			27.1646	51.9854					25.0104	17.6525
			66.5794						23.39
			60.4061	34.7081					33.5639	18.0935
			49.574						34.4393
			47.8441	41.9925					34.7055	20.7808
			23.0343						32.515
			30.7608	49.0966					22.5706	22.2765
			50.3848						46.8325
			50.6103	64.9895					34.2343	21.8613
			32.2269						38.3698
			54.8489	33.748					26.7868	27.065
			23.0945						35.4763
			29.4126	33.4437					32.8186	18.7805
			18.8657						28.4771
			32.8063	39.7434					28.5718	27.5499
			28.9302						21.3661
			66.6156	40.633					23.4679	30.2547
			49.506						28.3226
			52.126	48.9951					17.2937	13.382
			53.0764						28.476
			83.8694	45.0745					16.449	24.1281
			40.3484						23.4679
			72.6081	51.2307					31.6456	28.0687
			37.7313						26.8565
			62.1606	29.1837					32.1227	24.1198
			68.3398						34.0215
			63.1265	30.2724					24.4562	15.2867
			28.8508						34.4434
			48.3704	33.6968					22.4897	17.8248
			52.0624						30.1595
			32.8862	41.2513					19.742	13.892
			29.1622						21.3721
			36.9601	60.8382					48.3546	28.2174
			27.2782						22.2242
			55.1052						24.0991	22.3218
			52.126						35.0664
			50.162						33.1065	17.7494
			41.0484						27.3688
			17.5738						30.7281	23.9047
			57.0884						20.7084
			49.2467						33.8441	24.6256
			33.2298						30.7524
			36.561						25.4031	17.5313
			25.3058						16.1254
			32.6059						26.8194	21.4098
			28.4494						41.3024
			52.0535						33.5041	17.2778
			31.7194						88.3845
			30.507						52.8626	22.6047
			32.7474						25.6748
			42.6891						35.7336	22.5112
			43.5888						39.7792
			50.8612						33.7918	22.3705
			41.8928						54.943
			20.1244						24.2992	32.686
			30.7243						24.7007
			38.8656						29.6837	28.2932
			40.3767						30.208
			43.2683						29.3494	30.169
			24.269						55.326
			38.8869						23.8775	37.4922
			23.23						27.2154
			50.162						22.5917	28.6567
			50.8751						32.9491
			41.2943						27.0605	12.2351
			72.0636						22.0226
			40.5967						33.7487	19.0526
			26.6155						30.1891
			69.1856						48.3475	14.4633
			20.9133						28.4136
			63.6343						22.9766	26.7084
			27.8146						50.5034
			31.9515						66.2915	39.3732
			50.8079						53.5825
			46.8834						27.4962	25.887
			50.1595						32.3442
			41.0484						23.6421	27.8757
			50.8751						26.399
			42.8444						21.6384	33.7988
			36.0289						59.3082
			25.9802						50.0722	24.3846
			44.0071						31.2099
			60.5071						24.5583	18
			71.1998						24.1218
			57.7769						40.3816	31.9027
			61.1873						27.5557
			69.8543						33.6689	21.7578
			65.0092						48.0221
			32.3079						43.5686	34.6305
			48.9296						31.7114
			35.3725						45.4965	16.2281
			20.2083						36.7998
			30.0623						22.2746	21.0114
			63.4247						33.1265
			21.8416						50.0112	22.6432
			46.6225						22.8203
			22.7939						20.2768	21.4123
			27.0637						29.2761
			49.25						56.2862	11.7112
			25.5605						34.3968
			36.1934						32.7774	21.1655
			89.5987						30.5377
			36.5569						37.4684	17.6202
			53.3584						23.3479
			67.7132						28.9959	24.6828
			39.8472						24.1264
			19.8128						25.5052	26.7235
			56.8346						28.4679
			48.9296						23.4287	36.6219
			50.3127						30.8346
			45.9681						23.457	31.9937
			48.4882						21.7633
			39.7015						21.7231	38.9725
			43.3712						32.6319
			25.0302						29.1323	33.2769
			27.2374						27.855
			39.0401						21.7633	38.0591
			45.1385						33.3159
			47.6645						33.0873	47.0908
			26.6511						24.8347
			34.7528						31.3011	44.6047
			33.3369						42.8389
			74.6538						52.4739	54.1288
			55.3271						22.5355
			64.2195						22.8156	41.073
			60.8223						21.3549
			25.2787						22.7582	38.436
			35.3725						31.1713
			50.3127						26.9339	39.5589
			65.0768						33.011
			64.4718						24.2039	17.7548
			57.0037						22.1012
			47.107						31.3478	20.9847
			41.2821						27.9781
			34.0819						22.093	26.2725
			16.495						22.3106
			65.4119						26.9396	20.5054
			28.3726						21.3954
			25.3048						30.7081	19.7592
			42.26						34.804
			66.7703						45.8627	22.3171
			52.5276						22.7669
			32.827						34.929	19.1036
			51.8671						23.7212
			61.1283						33.6088	18.9207
			67.2783						20.9624
			52.1124						61.4384	37.9086
			46.6533						64.3823
			54.8677						72.4188	36.1641
			38.474						52.5284
			45.9681						52.1157	56.5371
			38.6642						49.2558
			28.1425						82.9464	34.1594
			51.1419						34.1138
			28.1373						46.1772	36.0782
			40.4849						49.041
			64.4449						27.1904	42.6679
			46.1669						16.4431
			18.1352						33.5639	50.3424
			34.4873						22.8707
			57.4528						17.4103	42.3982
			72.4463						49.807
			31.8447						18.2503	44.5037
			50.1819						19.6612
			23.617						34.6133	40.5663
			48.2552						20.8288
			35.5451						40.309	34.1168
			21.7748						22.8707
			52.646						21.6584	53.146
			51.9049						32.9794
			34.4388						26.1149	63.3145
			36.6245						30.3549
			53.9956						34.3488	41.5017
			52.5646						23.7164
			31.5628						23.3555	25.016
			34.4964						34.6018
			53.8173						25.0679	27.2262
			68.8254						34.4393
			23.0032						17.4103	27.1002
			48.2557						21.6584
			48.9892						33.9547	26.6524
			36.1988						38.8285
			22.9309						33.3217	42.6318
			57.5404						41.7248
			53.8959						32.6166	21.5094
			57.6001						34.9658
			47.3119						21.2289	20.9729
			61.2104						31.9627
			33.7783						17.3701	29.9167
			73.3174						18.5519
			66.5741						29.5259	30.883
			23.3664						23.851
			29.7013						34.2522	21.8588
			52.4275						36.0712
			40.0035						17.4385
			50.0372						25.6698
			79.583						36.0457
			49.9321						41.8015
			41.8926						27.0118
			50.655						59.1642
			30.5464						25.3782
			23.3144						36.0712
			32.4217						32.8116
			70.1366						22.7495
			37.532						29.9308
			43.9063						22.8182
			59.1022						19.8181
			53.6713						59.3302
			17.3713						23.947
			33.8105						28.2938
			49.4473						29.8358
			98.9843						29.1188
			23.0384						35.4578
			54.1962						43.7984
			52.2325						30.3178
			25.7067						33.5445
			39.0876						21.5392
			31.0991						16.8447
			75.5046						29.9788
			17.5738						31.1713
			103.705						27.3684
			47.1154						35.5268
			50.116						31.1029
			56.6243						40.763
			102.187						33.0128
			86.1672						17.3955
			36.084						30.3979
			50.2502						26.8003
			32.3431						26.5099
			25.7003						17.1169
			44.9485						22.9611
			49.0171						21.6142
			48.7855						27.3684
			72.17						21.3232
			48.8131						16.6566
			43.9257						35.5132
			61.5992						36.2894
			37.1569						23.2666
			37.6095						17.185
			63.4609						29.4885
			40.0035						34.9658
			48.0013						18.928
			34.8923						41.5431
			55.8185						40.9788
			26.4079						32.7596
			45.3079						21.4723
			19.4759						31.9765
			28.8218						32.8116
			33.4495						22.598
			20.6281						34.8366
			28.5651						18.3965
			28.7951						34.0606
			30.4395						20.5572
			63.8832						34.9091
			77.2011						31.5592
			53.2313						33.1724
			72.0249						39.9096
			59.4396						72.2486
			35.7508						51.0057
			48.0013						61.1089
			49.8137						65.7957
			35.8555						44.2572
			34.681						51.7577
			26.0156						19.2604
			69.7378						30.0386
			55.0195						33.3159
			58.7816						17.1199
			83.2186						30.9553
			60.8663						26.945
			48.38						25.4571
			74.7137						19.6903
			65.128						37.5337
			59.7						29.3788
			16.4472						32.1578
			51.5362						30.9177
			33.5103						34.5144
			52.2219						33.3721
			72.949						25.3718
			62.9487						17.4991
			49.1336						32.9314
			34.8706						20.8574
			51.6122						21.3691
			36.0335						21.1881
			54.6914						22.2954
			37.8621						34.6712
			69.2721						38.6623
			26.8075						30.4694
			51.4663						21.0228
			55.1278						29.8698
			29.1339						22.7265
			26.9783						71.5953
			41.7876						51.4726
			27.1646						51.6193
			51.6122						62.1233
			49.6576						52.9011
			51.0065						20.4734
			68.8052						37.7004
			69.6964						33.592
			31.939						22.3857
			27.6974						20.1865
			37.7035						31.2558
			69.3703						29.5604
			38.2838						36.7936
			73.1726						20.8196
			66.0761						32.9062
			59.5919						56.8265
			45.0812						48.9646
			49.6576						51.6665
			51.0084						19.742
			23.1907						33.9537
			49.2074						21.6456
			69.7189						29.2031
			39.443						23.933
			72.3833						21.2735
			29.2785						31.6456
			31.4689						21.3721
			67.8282						33.9537
			29.6584						22.8326
			27.6585						26.1944
			46.8045						20.5744
			61.1692						23.8274
			58.81						19.5755
			34.9589						46.4748
			50.1317						34.1866
			52.0071						39.8395
			53.5536						21.3897
			54.6057						46.9082
			32.4365						26.8565
			60.8093						22.8326
			66.5794						19.9069
			53.0764						21.2954
			41.2943						33.892
			51.0084						65.5888
			48.1274						49.2752
			31.1391						50.5895
			49.3309						44.8613
			64.7968						25.6158
			63.8078						43.5303
			48.9644						22.5747
			42.5433						28.3226
			41.8017						31.0506
			60.0163						18.6869
			31.1138						34.7561
			44.3583						21.9584
			55.563						23.2645
			54.3438						22.598
			34.0082						21.1072
			22.3612						32.2068
			38.6642						31.7308
			51.0065						44.5558
			23.1907						35.0636
			48.1274						31.0921
			26.6307						36.9763
			70.9818						23.1993
			22.4635						33.02
			24.5939						45.7367
			39.1343						17.4385
			39.6582						20.8509
			27.0484						44.3573
			55.7809						29.2327
			28.4527						36.237
			68.794						21.0648
			39.37						21.2289
			75.3748						44.8196
			69.8313						25.2208
			44.1038						27.4722
			30.5899						32.5907
			28.1425						21.5812
			68.8052						26.0589
			49.2074						16.2202
			26.6307						44.8196
			49.6652						21.9083
			18.3207						22.1939
			43.6077						25.8367
			20.648						22.9435
			68.9618						31.8905
			34.5692						23.712
			37.2875						54.2292
			32.9053						33.2503
			23.4287						44.4258
			38.4107						24.9873
			22.551						32.593
			19.1708						25.2208
			55.8698						21.9083
			30.6835						42.7332
			41.3421						29.5735
			33.546						30.1971
			55.7652						31.6182
			49.6652						26.3036
			38.7465						24.9481
			28.7753						22.1939
			29.4053						21.5611
			72.8149						18.3546
			56.7672						40.8675
			65.5526						29.9561
			31.01						32.4476
			66.4945						23.2245
			50.0372						28.8981
			51.8038						33.5203
			26.092						33.0873
			49.6634						44.2813
			65.9299						46.5151
			60.6876						23.1622
			47.6452						24.7651
			29.281						49.5421
			19.3781						54.0089
			56.7882						45.5379
			48.8471						55.4073
			68.9156						26.2735
			43.4801						30.1131
			28.7639						28.9946
			19.4052						39.3393
			31.6496						22.5327
			16.0101						30.9957
			55.4743						30.719
			32.1969						46.6474
			51.5014						46.8325
			51.5088						28.9946
			49.8137						52.0483
			21.963						31.7899
			20.6462						35.9372
			48.9192						46.9892
			39.1662						28.7687
			40.0269						44.8992
			49.9711						33.4121
			62.4368						20.9227
			26.4685						27.0605
			28.8706						31.9627
			52.9371						27.4722
			38.3756						28.5713
			38.0561						31.2383
			33.5561						34.2629
			48.8184						48.9226
			16.3978						17.929
			19.8889						17.1199
			17.3026						35.0949
			63.8336						23.4777
			20.8039						23.8082
			60.2311						30.9175
			75.623						42.7332
			65.8797						21.5611
			49.8084						22.4001
			69.276						22.6075
			35.9517						21.3047
			71.3311						17.4388
			50.5975						36.8532
			79.583						32.5636
			21.963						51.2093
			29.1589						54.021
			45.7572						25.8367
			65.1913						29.5735
			39.7498						22.4001
			45.4649						43.9988
			53.4504						47.0021
			32.7034						21.5533
			68.6724						20.944
			22.4238						34.929
			48.5653						23.9028
			51.5608						37.777
			49.9321						38.0861
			34.8923						20.504
			32.6405						24.3373
			28.1845						21.4107
			83.3655						29.6004
			56.2564						31.3511
			17.0734						25.8165
			42.1687						16.4754
			16.0697						24.5583
			22.9343						23.7212
			79.4679						23.9028
			70.2658						21.7201
			49.1475						20.4566
			33.1111						16.5946
			52.33						35.6831
			55.2835						44.2465
			48.4588						39.9139
			35.8555						52.5028
			20.6462						43.4435
			29.1589						17.1868
			67.4995						28.1789
			20.8314						24.1218
			50.8999						33.6088
			50.6919						21.7201
			26.6195						22.7544
			38.9558						26.1327
			47.2212						39.4506
			29.8754						26.6524
			22.4544						55.3665
			31.2975						26.4506
			41.1859						22.7544
			34.072						72.2825
			27.2545						63.9632
			42.3855						42.0026
			51.5702						72.7387
			61.0928						39.8
			45.8171						48.4381
			41.8667						67.3651
			33.6076						23.3092
			58.4156						30.0401
			26.7989						26.096
			34.4388						27.8729
			45.7572						16.3631
			67.4995						23.2661
			50.0722						28.9319
			85.2573						28.6604
			24.9902						44.2844
			50.4605						22.3112
			49.825						22.9435
			55.3467						43.9988
			35.8735						18.817
			30.5859						21.7121
			60.0912						21.0669
			52.5779						31.5121
			57.7679						24.9232
			27.1359						47.048
			19.7865						27.8605
			72.0636						33.5009
			36.6245						20.8509
			103.705						25.8778
			48.9192						37.2845
			50.0722						28.5685
			49.9761						29.1829
			50.1423						31.6934
			18.3032						43.4515
			27.0704						40.4192
			38.9063						44.7656
			25.9427						29.9691
			23.7614						21.7231
			50.4671						45.1183
			31.9751						28.7015
			94.6313						30.6324
			29.4363						22.8003
			31.4859						27.3624
			73.9046						17.2937
			40.0397						48.3546
			69.5308						26.1417
			34.7865						23.9871
			34.4802						14.827
			27.7405						53.2876
			24.6518						28.4624
			28.8372						22.0226
			47.2297						37.4684
			31.7052						22.4798
			44.701						31.078
			75.7174						31.8731
			50.9571						16.1603
			72.8828						34.9509
			35.2149						23.113
			58.3235						32.7079
			47.0121						33.7487
			40.5967						23.3479
			49.9761						22.4798
			32.5859						22.0897
			44.5455						22.0319
			30.4529						21.5235
			47.6267						26.8487
			17.2699						23.4982
			62.9511						27.9161
			64.1498						30.7626
			58.1409						30.1891
			47.0518						28.9959
			29.5682						28.5713
			33.8074						31.078
			48.0096						22.0897
			45.9114						33.7245
			23.0657						20.8685
			40.0105						31.2535
			29.0816						30.208
			57.0884						48.3475
			26.6155						31.8731
			42.8444						22.0319
			53.9956						22.8477
			50.1423						28.3636
			32.5859						18.2887
			49.5617						47.0961
			77.5385						28.4136
			27.4404						20.2768
			94.4933						16.1603
			29.4955						22.8477
			51.0956						21.8536
			33.141						25.1843
			72.0791						31.1678
			64.4837						23.4343
			59.7113						24.5828
			49.7935						29.5685
			24.9979						24.3922
			57.6372						19.9975
			72.6782						29.2761
			41.0279						28.3636
			61.0431						21.8536
			29.9382						21.7953
			70.7149						29.5405
			63.7099						21.797
			69.7189						21.9102
			31.1391						26.3179
			70.9818						52.2729
			44.5455						27.3293
			49.5617						18.301
			51.3881						19.6935
			48.0384						62.4694
			41.8926						28.8591
			34.681						17.439
			51.8038						21.797
			39.1662						22.4913
			20.8314						32.3792
			85.2573						43.7609
			53.5182						50.815
			37.7753						36.3338
			36.4451						20.1573
			30.882						27.4029
			60.2241						39.7792
			26.8185						26.1417
			80.4363						30.6735
			30.6934						18.7805
			56.2732						22.9962
			61.1892						30.3972
			31.3379						35.5268
			39.379						21.3232
			29.0282						37.777
			41.4066						32.9118
			51.3316						24.0277
			27.4991						36.8499
			39.2073						30.5176
			51.4731						22.4838
			38.1733						24.8274
			43.7914						18.3546
			42.9692						18.817
			62.8654						30.9241
			39.1406						20.8043
			36.8672						32.2657
			30.4833						25.9071
			24.0252						22.6075
			31.1459						30.9241
			32.9017						33.1702
			51.8545						44.1021
			50.4103						26.2709
			58.4441						27.4754
			45.1786						27.1742
			40.0269						22.0229
			24.9902						22.3464
			34.7564						52.2253
			29.5437						48.8914
			61.3939						34.7055
			46.9012						49.807
			59.1365						33.1702
			62.572						23.226
			31.5193						52.3899
			19.1579						30.0479
			45.7098						35.4895
			44.9555						32.8891
			32.9122						28.2697
			23.8762						44.1021
			61.9876						23.226
			51.0777						23.8119
			67.7402						33.9208
			65.0768						21.6964
			50.0046						21.3047
			31.2083						26.2709
			34.9959						23.8119
			21.4417						22.7056
			59.3059						32.0995
			22.3597						30.1294
			19.2396						24.7844
			42.3974						27.4754
			50.0114						33.9208
			74.9501						22.7056
			72.5609						22.2901
			47.4147						27.5956
			20.2083						33.701
			51.1419						32.4405
			50.0046						20.726
			49.3703						16.8436
			72.1183						39.6474
			35.934						22.3106
			41.9677						22.2901
			39.2806						23.0043
			50.7629						18.1627
			49.9147						22.0993
			66.4778						33.7899
			48.4882						31.4982
			28.1373						48.333
			31.2083						23.0043
			49.3703						49.1411
			35.1806						33.4184
			62.5736						39.9083
			36.7745						26.0432
			58.7403						25.9864
			17.088						37.7574
			50.4352						23.6898
			50.0643						14.5369
			60.4821						32.515
			49.9711						18.2503
			42.6477						33.9547
			19.085						23.3065
			38.419						31.8789
			49.8167						19.901
			65.2887						23.4806
			26.1243						39.3393
			64.0129						23.677
			19.7899						20.1489
			58.2763						35.0949
			50.7845						45.1183
			46.769						38.3922
			33.2377						31.133
			22.6187						32.0946
			33.4682						24.7042
			30.6956						16.6634
			38.3958						23.2367
			76.8226						36.7039
			47.7563						29.8992
			58.1439						51.4926
			28.9913						17.8035
			57.468						33.7918
			25.097						21.3278
			52.5646						25.1894
			50.655						52.7725
			26.092						19.7263
			18.3032						40.3816
			53.5182						34.8366
			42.6477						22.2702
			67.8558						30.1056
			69.0111						18.479
			52.2806						30.8636
			26.907						43.3819
			54.5354						31.8124
			25.9295						33.7771
			71.4116						27.4887
			32.5452						22.2702
			24.9581						22.791
			34.0275						33.8757
			19.0323						38.3506
			33.3031						24.9232
			49.6614						28.3573
			31.5628						22.791
			62.4368						20.7997
			50.4605						33.2755
			77.5385						21.5527
			34.7564						23.8383
			19.085						31.213
			50.0373						27.2041
			31.2463						37.0184
			50.0586						18.3965
			29.7632						33.8757
			63.7559						20.7997
			58.5782						22.0511
			28.1149						30.6522
			43.3302						24.4645
			52.5456						31.3149
			31.1831						24.2417
			72.9792						48.3833
			22.085						30.8839
			52.2868						27.4684
			46.7975						36.2795
			60.9976						29.3494
			36.273						34.0606
			37.6541						22.0511
			48.8682						33.0618
			50.337						29.4501
			47.6525						21.5668
			29.9176						49.2148
			32.8825						31.8655
			19.4114						30.5285
			18.1784						21.7121
			31.5036						31.1274
			47.6525						21.4752
			50.529						32.3213
			40.2734						21.1134
			65.6743						30.7524
			50.3254						22.7272
			17.4796						23.5314
			64.4718						20.7147
			50.529						33.5059
			48.7263						21.6456
			18.695						38.3922
			31.0344						19.9094
			35.5478						39.6987
			41.3948						26.3194
			52.1953						26.1075
			19.5727						20.5872
			75.2375						29.8489
			59.2609						31.133
			40.4849						19.9094
			35.1806						19.7757
			29.9176						25.0068
			40.2734						48.5655
			48.7263						30.5924
			52.3457						21.738
			69.1426						25.4169
			47.6015						16.6648
			32.8795						27.9294
			24.3186						30.9553
			48.6196						19.7757
			39.7665						50.4468
			37.8286						39.5542
			24.8686						38.5608
			63.1071						57.1741
			26.0156						20.3623
			65.1913						23.9871
			50.8999						30.6735
			64.0548						11.4524
			79.3148						22.1338
			29.6677						51.0267
			72.3972						31.1029
			19.0839						16.6566
			49.4606						32.9118
			49.2467						23.0404
			47.1154						27.9591
			50.5605						23.7557
			62.4302						26.7812
			18.5568						40.763
			50.8832						35.5132
			16.5751						23.0404
			19.2868						62.2152
			63.1838						42.2789
			62.8654						50.504
			61.2476						49.1411
			50.6773						20.772
			70.9417						28.6987
[truncated: 2,125 more rows]

## Sheet: S4
Bin Center	Cath B treated	Untreated
1	41.791	62.0879
3	29.8507	20.8791
5	5.97015	7.50916
7	8.95522	5.31136
9	4.47761	2.01465
11	4.47761	1.28205
13	0	0.3663
15	1.49254	0
17	1.49254	0.18315
19	0	0
21	1.49254	0.18315

## Sheet: S5
PBS	125nM	500nM
297580	216625	77507.4
353123	116136	241500
294887	63295.7	158606
466941	135662	250514
248278	167072	344605
199845	133414	88855.8
253810	239941	120390
302745	180610	252560
258673		127884
252224		146460
306038

## Sheet: S6a
	CXCL13					CXCL13 1-72
0	0	0	0.00225811	0.00415172	0.02	0	0	0.00225811	0.00415172	0.02
5			0	0	0			5.59	3.24	3.21
10	0.0283379	0	0	0	0.01	13.3802	13.02	8.92	5.51	3.95
50			0.34	0.94	1.79			9.2	5.84	10.32
100	39.333	32	3.99*	10.14		9.86394	15.45	9.33	4.05*

## Sheet: S6b
	CXCL131-87					CXCL13 1-72
0	0.05	0.03	0.09			0.05	0.03	0.09
5	0.96	0.63	0.53			4.4	3.4	3.74
10	2.2	2.1	0.64			3.5	2.8	2.3
50	15.14	11.6	14.8			0.64	0.8	0.8
100	12.3	11.5	11.3			0.52	0.33	0.27

## Sheet: 7b
	supernatant				0.006ng/μl cathepsin B
1	1.06801	0.871201	0.944159	1.036	1.96
2	2.27537	1.9067	2.08155	2.22759	2.43
4	4.20644	3.82607	4.12792	4.14622	2.63
6	5.92708	5.50092	5.95295	5.92497
20	12.5174	13.6541	13.97	13.4652
24	13.1044	14.4182	14.592	14.0755

## Sheet: S7a
	line 1	tonsil lysate
	line 2	cath B control
	line 3	PHTF lysate
	line 6	PHTF supernatant

[truncated: 10 more sheets: S7c, S8, S10, S11a, S11b, S14B, S14C, S14D, S14E, S15]
