# Supplementary material for: B cell zone reticular cell microenvironments shape CXCL13 gradient formation
Source: Nat Commun. 2020 Jul 22;11:3677. doi: 10.1038/s41467-020-17135-2 (PMC7376062; doi:10.1038/s41467-020-17135-2)
Supplement: Supplementary file 4 — Source Data [file 41467_2020_17135_MOESM4_ESM.zip › SourceData_mainFIgures.xlsx]

## Sheet: 1b_absolute
RC	RC.1	RC.2	RC.3		FDC	FDC.1	FDC.2	FDC.3
15	9	12	9		13	10	13	17
9	8	10	5		17	11	17	21
14	6	6	8		12	8	19	20
8	11	9	13		9	13	11	25
6	9	8	11		17	6	10	20
3	3	8	15		15	18	16	10
6	12	12	13		13	17	9	17
5	8	18	12		23	9	22	18
12	5	11	20		19	18	15	15
10	10	10	8		20	19	10	18
12	11	13	15		21	23	12	23
10	10	6	11		20	15	14	19
15	13	9	18		23	12	15	17
12	3	13	11		20	9	22	36
8	6	9	14		10	21	18	16
8	13	15	17		11	18	8	29
9	10	8	20		13	16	22	23
8	11	14	13		9	8	28	25
14	10	12	15		23	4	18	23
14	5	6	22		21	21	16	34
15	11	9	21		19	20	13	16
9	9	13	9		22	16	14	17
9	11	6	28		12	6	21	25
12	7	7	23		21	12	20	16
13	9	7	21		14	22	21	21
9	10	15	16		35	18	21	27
17	10	6	8		14	21	22	17
11	18	5	9		13	16	28	16
15	13	11	14		21	21	24	35
14	14	10	15		18	22	27	30
19	15	4	19		22	18	8	24
13	16	6	14		29	20	14	18
20	17	5	13		25	11	25	15
12	14	5	15		24	17	15	22
5	7	7	11		19	12	9	18
11	20	11	9		18	16	21	25
11	9	9	4		15	14	23	13
10	8	6	9		26	11	21	16
7	14	9	7		20	22	15	16
7	13	5	9		15	31	15	28
10	15	22	7		29	16	15	23
9	8	15	8		14	18	8	17
14	8	16	7		15	20	24	12
10	8	16	12		23	11	18	21
8	6	5	9		24	15	17	19
11	10	9	9		19	10	22	20
6	12	13	11		13	10		11
4	10	13	10		24			20
6	11	5	18		22			18
8	16	8	15		12
6	11	6	11		19
6	14	6	15		13
4	9	6	4		15
4	9	9	7		13
7	2	13	8		24
2	11	2	19		23
12	11	10	8		24
8	14	21	5		25
10	11	15	4		8
10	12	12	12		17
6	8	14	9		32
15	8	9	6		25
6	10	10	12		19
7	9	12	13		22
2	3	3	9		21
3	6	6	18		21
9	10	7	18		20
17	8	3	20		25
15	11	5	8		31
9	9	4	11		21
5	6	6	6		32
15	12	3	14		25
11	10	10	15		14
9	17	9	13		12
8	17	1	5
9	14	12	7
10	18	10	11
12	16	14	9
12	8		21
10	13		9
7	7		9
13	8		24
10	16		17
9	16		26
7	19		16
9	19		6
5	11		5
7	15		3
5	6		8
7	16		5
11	15		7
4	14		6
4	3		5
6	5		20
3	5		4
7	6		15
6	4		13
9	9		8
8	7
6	7
10	7
7	10
7	12
6	11
6	11
4	4
4	6
6	6
7	5
9	9
11	7
4	10
4
5
8
6
9
6
7
6
14
6
11
11
12
8
4
7
8
6
8
5
5
8
9
7
4
8
8
14
5
10
11
14
6	3	6	4
9	4	7	4
7	9	7	9
7	10	7	7
7	6	9	10
6	10	6	5
9	4	8	9
8	4	8	9
6	5	7	15
6	5	5	7
12	8	14	11
6	5	10	12
6	7	9	8
7	3	8	9
7	11	5	8
4	6	6	9
11	7	6	7
6	12	9	13
4	12	9	5
7	12	10	7
4	8	11	15
5	5	7	8
4	7	10	8
4	7	7	8
5	6	3	8
5	9	8	7
4	7	5	12
7	5	9	8
4	12	7	8
3	6	8	8
7	4	7	3
8	7	4	4
7	5	6	7
5		6	5
		7	7
		8	6
			7
			10
			5
			6
			6
			12

## Sheet: 1b_freq
	RC					FDC
2	1.1236	0.689655	1.75439	0		0	0	0	0
4	12.3596	8.27586	6.14035	6.42857		0	2.12766	0	0
6	21.9101	16.5517	24.5614	12.1429		0	4.25532	0	0
8	23.5955	17.931	20.1754	22.8571		1.35135	4.25532	6.52174	0
10	16.8539	19.3103	21.9298	15		4.05405	10.6383	8.69565	2.04082
12	11.7978	16.5517	8.77193	11.4286		6.75676	14.8936	4.34783	4.08163
14	6.17978	8.27586	8.77193	8.57143		14.8649	4.25532	10.8696	2.04082
16	3.93258	6.89655	5.26316	9.28571		6.75676	14.8936	17.3913	16.3265
18	1.1236	3.44828	0.877193	4.28571		6.75676	17.0213	10.8696	22.449
20	1.1236	2.06897	0	4.28571		14.8649	8.51064	4.34783	12.2449
22	0	0	1.75439	2.85714		14.8649	14.8936	21.7391	8.16327
24	0	0	0	1.42857		13.5135	2.12766	6.52174	10.2041
26	0	0	0	0.714286		8.10811	0	2.17391	8.16327
28	0	0	0	0.714286		0	0	6.52174	4.08163
30	0	0	0	0		2.7027	0	0	4.08163
32	0	0	0	0		4.05405	2.12766	0	0
34	0	0	0	0		0	0	0	2.04082
36	0	0	0	0		1.35135	0	0	4.08163

## Sheet: 1c_freq
	RC					FDC
0		0	0	0	0		0	0	0	0
10		13.2388	2.61845	4.85269	3.72751		1.97694	1.21457	0.31348	0.626305
20		32.3877	19.4514	20.6239	15.5527		10.5437	7.28745	9.40439	2.50522
30		20.922	25.5611	27.0364	23.0077		16.804	18.2186	10.6583	14.1962
40		14.6572	23.3167	23.2236	21.7224		18.7809	26.3158	17.8683	12.1086
50		7.0922	12.5935	12.4783	11.8252		15.1565	19.0283	16.6144	15.8664
60		5.20095	9.10224	6.41248	11.054		13.1796	13.7652	14.7335	15.6576
70		3.19149	4.48878	3.81282	6.16967		8.23723	7.28745	7.21003	14.8225
80		1.41844	1.87032	1.38648	3.59897		6.2603	4.45344	7.83699	11.0647
90		0.945626	0.623441	0.17331	1.67095		5.76606	1.21457	4.38871	7.93319
100		0.827423	0.249377	0	0.899743		2.47117	1.21457	3.76176	3.54906
110		0.118203	0.124688	0	0.771208		0.823723	0	3.1348	1.04384
120		0	0	0	0		0	0	2.82132	0.626305
130		0	0	0	0		0	0	1.25392	0

## Sheet: 1c_absolute
RC	RC.1	RC.2	RC.3		FDC	FDC.1	FDC.2	FDC.3
22.3945	30.302	20.3602	20.0099		37.1798	25.9434	39.0252	29.2618
37.6615	25.2813	36.6807	33.6725		51.5466	25.1101	56.2428	50.5465
38.1728	20.0431	33.4793	23.4721		46.3672	69.1422	79.0924	39.5239
26.7804	33.6925	20.6642	45.9768		48.2505	36.5756	31.843	33.905
27.4506	42.61	21.7362	54.0661		64.7495	19.1415	42.2799	54.0415
11.133	15.9491	20.8966	27.9325		72.2152	40.9649	49.6153	58.725
35.237	21.729	25.5413	17.1699		90.8537	22.2203	22.5173	93.1914
74.4676	34.1442	13.6263	35.9126		85.8384	52.7219	22.8279	91.5935
62.7375	13.6714	21.3218	35.9639		79.9962	27.065	24.7468	109.409
36.8805	17.7422	23.9158	34.0293		67.9957	32.5085	22.1885	38.11
40.3494	34.7141	16.2039	23.8583		29.0832	43.5611	26.2687	52.8831
48.2637	48.4068	23.1471	33.1558		41.221	45.812	59.0943	48.6403
31.5961	39.4323	23.9051	50.9968		55.7886	55.6049	52.4434	59.0077
16.8478	40.0703	32.9984	52.3796		50.0371	42.9729	32.703	62.5869
22.0261	39.3397	29.7905	36.1557		50.5108	57.9883	43.1142	91.9207
26.9217	25.6712	44.2617	54.5032		47.6463	53.8963	33.7904	89.5079
14.8801	25.8058	33.4883	42.4099		29.3398	40.0316	43.9976	102.05
20.2757	33.0779	36.1049	26.682		46.2886	34.0283	67.2534	41.0309
15.5361	42.321	28.8376	18.0563		20.1187	51.0451	69.6858	47.3887
19.8296	34.3877	32.9243	27.7032		22.545	59.5918	37.631	32.8249
32.9383	20.3826	21.6391	31.6728		18.3867	68.1675	54.0572	43.7035
17.5966	35.8521	26.0801	41.8438		20.3267	63.678	81.1467	69.7734
21.0981	34.4082	33.9637	47.1346		35.2994	48.0557	37.3182	56.7734
52.5742	33.4283	35.6469	47.8499		55.0018	39.1659	51.9522	74.4825
56.2758	39.1745	28.7817	25.2052		36.1579	41.7763	32.3209	34.4361
50.7282	44.1229	44.5755	44.6431		21.5041	35.6628	61.1752	24.0682
52.0393	42.8048	55.0555	31.9893		29.4586	40.8982	37.9787	45.5055
27.4926	32.4607	45.2476	36.948		29.8138	54.2966	58.0037	80.7908
42.1902	37.3367	48.949	54.3671		48.6543	51.797	74.6884	67.2279
35.0652	22.4665	37.0068	61.6053		19.9924	43.8621	56.6308	94.7334
20.3646	26.8578	43.1876	34.2102		30.676	27.2524	32.6184	35.7195
29.7282	41.9951	28.2112	32.2506		40.7293	51.1855	56.8511	28.7303
26.097	41.2652	49.0605	58.4944		23.3612	70.189	28.3909	63.557
22.638	30.2634	25.8126	63.0341		31.6648	64.8565	61.5212	65.2892
44.6783	34.4038	25.841	64.0588		17.2084	40.2497	52.4365	83.1258
36.2128	23.3766	31.9677	40.3306		32.9627	42.9442	50.9133	28.8114
35.2676	25.9506	36.0016	26.8923		24.1275	70.1869	45.0667	59.9644
68.9417	29.4125	34.1257	48.1178		16.1451	25.2995	57.397	43.2685
70.2337	40.1869	41.9671	39.1704		23.5	43.9437	36.3683	71.5647
69.4291	15.7793	34.6344	48.772		31.6475	33.4492	35.8426	36.4871
67.2168	28.9279	34.8278	42.7835		40.9378	48.5473	42.0814	37.9874
63.7742	16.7035	48.4607	35.21		50.2148	39.1073	44.368	55.2277
46.4387	16.2982	27.7797	23.0751		60.9453	24.2035	35.5778	33.5889
34.3257	14.0467	24.0261	28.1226		63.2572	57.4295	27.6861	26.8751
17.4528	14.5881	23.4945	11.781		67.8567	85.6724	33.842	34.2687
32.2141	20.7884	32.146	13.7838		72.0038	42.6263	45.7264	72.7329
45.2697	12.2407	37.5423	15.931		88.3362	30.4912	16.8195	37.2453
57.6209	16.4349	30.7014	26.2722		94.1228	36.4649	23.0701	38.1329
41.3903	22.0034	32.8183	15.9939		89.8962	49.3889	38.4039	49.6368
72.3969	18.9744	33.5386	49.735		106.802	30.7082	21.2805	29.4304
64.8448	23.6105	24.1006	46.5737		99.3197	22.5269	34.9883	26.5207
72.0921	21.5112	22.7894	33.8595		112.454	33.8511	46.3763	16.5443
90.378	25.9032	36.2569	48.9711		106.104	58.1008	60.5242	29.562
39.9387	35.5003	29.048	50.1858		90.1694	74.7051	84.1576	33.8863
66.3981	23.9809	35.1426	67.7113		35.7249	81.2818	54.0002	12.5111
35.8053	33.0719	62.1751	53.5193		56.1061	90.7086	80.7247	26.3234
102.743	23.5691	36.9177	33.3866		61.3325	23.8368	16.8855	32.3582
64.9808	21.6103	53.8597	41.6122		80.6796	25.6393	38.0626	35.0954
57.8014	10.0561	57.5196	52.2414		97.7832	49.547	48.4442	56.6632
98.1258	26.2452	39.7341	52.1074		87.3756	63.4797	43.9656	73.5266
61.7928	18.5378	43.4353	44.7187		110.21	54.227	44.7015	68.5208
98.6081	15.7329	46.7396	66.7216		105.914	44.5043	19.5029	84.4951
15.7869	37.5582	55.2222	32.286		66.6802	77.7832	22.2906	73.5731
31.8628	52.5508	49.4954	64.2548		103.404	53.699	44.3725	28.3223
30.4799	51.6883	26.7152	71.3875		101.101	52.4217	24.5236	30.2577
21.9112	42.9204	43.0459	58.285		98.0397	50.4492	23.0225	52.2247
12.4952	41.6471	31.4056	24.891		83.2078	59.2907	36.3509	67.6317
18.268	36.6665	59.0015	63.9473		46.3445	57.1312	49.7614	79.0713
30.2771	40.2107	38.2824	19.2308		66.2816	43.2233	49.9379	29.5368
45.211	40.1782	68.2648	17.0031		43.9487	33.6761	56.0619	37.7874
49.8816	48.4383	68.6944	24.9208		62.2082	32.135	50.9856	59.0674
35.9141	67.3097	33.4309	26.5848		40.9199	51.6399	22.2536	81.1693
40.2318	49.2377	51.6673	54.6306		46.8065	69.8852	35.5791	24.7297
48.063	28.2177	44.2266	58.8485		65.4206	41.0847	31.9936	34.24
24.5313	51.6555	37.9301	69.6093		82.0351	21.6158	35.9284	56.02
25.5995	14.9533	20.2006	61.8579		72.8492	21.5051	20.4936	45.4459
25.8011	19.2597	61.7054	70.8555		95.5783	28.0131	56.1266	58.1582
30.2643	25.7061	65.6978	37.8094		92.2476	13.539	21.8865	33.0502
39.1644	52.988	29.9522	32.3463		54.6001	31.7469	19.702	93.2061
37.8315	53.1035	50.3142	68.4441		91.5677	43.1898	19.5274	87.2492
46.2552	69.0078	47.0264	69.5004		89.9146	44.8205	33.4163	63.6793
23.2845	65.0117	49.194	68.7777		88.6373	56.2996	35.477	84.3568
23.6559	27.7209	43.4096	73.3609		75.0445	56.6035	31.8746	59.9757
43.2594	38.7435	48.5033	79.2047		23.6047	61.3044	29.9487	32.3885
48.6646	28.54	44.5294	81.018		27.4032	59.9267	49.5264	26.6682
58.3602	22.9	23.7112	57.7163		49.8915	78.2312	50.9709	25.0604
33.7487	49.2798	38.0835	54.4442		66.1578	95.2953	76.023	73.8019
58.5493	49.9506	19.8484	40.9974		52.2277	75.6929	56.3465	55.8995
43.5908	41.148	39.1952	38.407		75.0308	65.0472	14.9084	57.6133
70.1753	47.3231	42.1257	37.9886		70.2173	51.2627	43.9277	65.3674
50.0585	33.8025	60.1719	33.3711		33.002	47.5589	50.4139	47.8286
60.8233	17.164	81.4638	68.0354		68.6026	66.3584	20.2007	57.107
61.9006	28.0908	31.3635	59.2616		67.8727	36.7123	28.1479	31.8836
18.9008	30.8963	24.1068	33.015		67.1584	44.4046	26.5485	52.0627
39.9501	47.8281	66.7897	52.6882		54.9635	38.2398	47.9179	10.0862
48.422	52.9085	25.1048	68.5022		33.5338	46.6718	35.3282	60.9802
24.6465	51.2602	49.9229	55.9113		47.8699	41.2658	46.9628	62.4114
13.0202	26.4358	52.2105	59.3939		12.5585	41.632	41.6248	49.934
22.6077	39.1021	75.8096	31.6651		31.3871	30.1471	64.3432	59.1439
20.8344	33.3722	36.1645	16.4568		43.5311	38.4051	87.4095	77.2779
18.4042	19.7309	25.1267	36.6391		32.6186	36.1887	74.3494	99.9225
23.5536	29.5428	39.1349	37.5685		55.1451	42.7702	86.0708	100.08
31.2281	36.7197	14.1827	34.4824		53.2063	20.3984	28.3496	104.213
26.4438	28.0405	19.9446	34.2301		24.0774	34.9348	36.422	90.2225
38.3072	24.2597	26.1134	41.9694		56.1309	29.5188	19.8014	81.928
42.8116	38.4256	19.9	32.3024		56.5914	40.8864	21.2297	22.4322
43.9492	50.9695	17.9716	14.9088		60.4463	34.4167	32.4531	25.7408
36.4242	40.7154	24.2385	35.9718		53.2288	12.4938	27.9013	41.3869
28.7772	43.7733	37.7052	39.3795		48.6075	27.3481	26.3939	31.7206
38.1861	38.6439	30.0857	29.5147		55.5074	21.7117	21.3412	28.5545
52.683	56.0902	37.3826	31.6791		23.7864	49.302	36.1183	40.7262
45.161	90.3358	41.5354	39.2421		39.6042	31.0696	36.3415	48.8334
40.6709	76.3679	40.899	42.9283		27.6524	25.9522	32.7111	40.379
75.2105	38.7219	28.4624	56.6651		49.7014	42.7987	48.5381	43.7274
83.3822	17.9943	36.6936	70.8797		46.7873	21.8243	20.3483	43.3473
90.4637	23.2154	23.4969	77.0192		52.2829	14.0247	16.1045	50.83
61.6326	24.7848	19.4586	76.4711		26.7757	30.5899	17.5235	24.3232
72.9826	26.4555	42.0707	39.4033		55.7301	41.418	25.0402	32.7162
94.123	45.925	27.0061	41.532		60.4585	27.4055	34.9853	55.8424
73.6358	56.1586	32.0205	40.059		54.6538	30.2925	35.0564	45.3734
38.4102	23.3092	25.049	51.8458		53.7059	35.6778	38.2955	65.754
12.7149	25.7634	34.2304	64.4674		60.2062	34.7623	57.7073	83.8194
28.6631	58.9983	40.4511	52.7163		19.935	37.6104	78.626	79.541
22.9526	58.8776	57.9026	81.67		26.3232	35.1044	93.0055	82.6154
45.3817	22.4499	51.9431	83.1712		40.0946	32.0664	68.1365	65.8958
40.3322	23.998	58.0544	31.9293		57.2683	27.8681	73.6869	54.5459
7.96039	20.4941	66.9126	40.54		43.471	30.9715	73.3886	42.4387
39.5511	40.7402	25.0505	23.306		29.2283	32.6254	49.4802	33.1069
10.0317	30.0762	35.6514	33.6543		28.8541	35.5442	51.9781	26.2174
15.9558	29.5047	39.8476	27.4311		26.3928	22.0538	29.838	35.8183
26.7065	28.56	33.949	27.6661		11.2045	29.0119	42.929	35.2749
27.7167	35.7009	44.1758	40.5623		22.8982	21.5278	53.1487	52.5039
34.6307	28.5898	46.5122	63.9233		13.1596	48.7123	46.3341	75.4672
47.6782	34.919	61.0327	63.8102		42.5942	35.0977	24.5183	75.7139
35.7019	55.2773	43.9432	79.4074		45.4574	40.8568	23.6877	82.9804
30.1688	51.7859	41.4405	108.463		57.6695	21.6811	32.0102	74.0763
34.3788	60.7279	60.4352	95.3352		64.5907	25.9759	34.7215	65.6577
47.5681	42.2711	67.4896	112.866		73.2954	15.2527	45.0976	59.513
34.9068	44.8285	61.9986	81.2145		72.0249	27.2369	49.1736	56.0088
39.5901	51.7937	35.2936	69.1681		82.178	44.1422	45.8251	31.9933
55.2452	61.7129	48.8025	56.5681		77.3336	35.3566	44.6983	44.1315
64.4166	44.4991	28.5532	83.1915		53.4853	18.1954	51.4285	67.8073
46.4023	25.9012	58.5032	53.3781		37.1943	24.7603	38.3041	69.8015
49.0957	59.2976	40.0871	50.2859		55.9931	22.4756	38.1953	80.3766
50.9101	50.018	20.1767	62.3628		63.2329	31.1869	46.4228	72.2026
19.6936	69.2538	28.124	98.0535		74.6065	22.9788	46.7011	66.7861
23.7805	57.2507	26.0372	97.9584		76.9687	39.2057	75.2111	62.7544
27.207	51.8347	35.4773	91.698		90.0545	48.8018	80.3541	62.8405
69.0462	33.9107	19.3825	78.3093		91.33	41.5885	38.9609	34.5863
86.1323	33.2077	9.52356	73.973		32.151	67.3388	58.6666	51.2871
62.6881	45.8287	36.4863	85.6477		22.3412	58.5924	64.8812	57.2444
66.5545	37.7334	17.857	84.9639		52.7981	45.638	38.077	71.8841
69.9229	37.0346	36.5336	44.7834		33.6632	37.3329	35.5778	60.2688
78.8947	43.6333	42.8795	75.201		43.3306	35.7103	52.2667	50.4827
25.9199	26.9512	36.2387	76.3811		56.4804	67.0408	75.8976	59.3565
21.4975	38.7075	21.3516	86.466		64.5341	83.9782	75.3714	62.2329
15.154	21.1553	28.5256	79.118		89.969	98.89	66.4749	26.0746
21.4168	27.9054	42.9956	79.7471		85.3163	65.8556	57.7477	34.3895
19.6839	22.5865	38.8399	41.2849		44.795	66.7124	53.3184	54.1287
75.2191	16.7421	56.5261	26.024		22.7492	43.8275	70.5012	58.1253
64.49	21.8021	38.1436	30.0162		34.6416	54.28	90.7116	61.4911
30.7058	28.0686	44.7647	27.0457		46.828	54.1883	93.2212	69.4558
47.1714	40.375	63.7885	47.02		55.3069	53.3602	80.8373	83.0142
60.1653	44.1186	63.8009	85.776		82.307	53.3545	57.1004	19.5929
76.6863	52.4075	29.419	88.6214		76.8316	52.6439	87.5239	44.3165
31.3348	44.8872	54.517	69.929		14.1551	64.9	75.3658	51.9973
42.1793	37.5112	51.2912	72.778		38.2379	42.5158	31.581	60.6024
44.8139	39.3571	39.8591	63.1073		25.0286	59.3837	37.9356	74.5763
15.0629	42.6041	28.3743	77.0291		36.583	44.999	48.1318	92.8855
21.9402	26.9061	43.777	64.7212		70.9259	52.2471	60.357	52.2439
32.5161	34.7051	40.498	39.0678		60.965	40.3722	62.3602	62.777
19.1799	37.322	57.5855	44.5362		35.484	34.7328	48.4074	84.7787
37.8541	33.8329	42.1967	51.2721		13.8859	31.2227	45.5117	50.7191
43.7497	55.9157	31.2299	55.3243		26.8374	38.7209	44.6531	54.309
35.421	59.3	46.101	62.0515		52.233	51.6203	45.5594	80.0499
60.5408	40.9523	52.7839	76.6853		64.9564	63.7732	55.0119	56.7542
61.8082	74.9456	56.7121	82.0235		36.8713	56.3045	33.253	29.1078
45.773	78.7671	78.9556	48.0436		16.7848	34.0012	54.4238	80.9282
67.804	43.0426	78.9098	44.1205		42.4047	60.6515	50.7848	74.4672
58.8666	61.9858	75.1792	79.3787		57.6729	45.7354	46.9502	71.0309
22.5424	58.6433	60.6031	87.7416		41.2132	39.4504	52.9736	73.2148
43.3389	36.225	25.5706	93.2692		25.8342	30.2619	39.5649	73.5363
23.2762	75.3196	19.5078	93.3268		30.4778	75.6125	49.9703	57.3275
43.7056	69.5459	37.0486	68.7803		29.4059	45.16	56.5161	49.9475
59.8058	55.2215	21.538	95.5723		19.4681	65.4106	62.7047	24.2686
53.7328	74.2987	35.4971	107.033		11.6868	76.5052	58.0805	43.7133
31.2793	66.9837	46.3739	109.638		19.8475	83.9418	60.9935	44.447
15.6364	43.7306	18.0768	58.6484		38.1314	44.747	41.7437	73.8104
27.7033	81.7628	34.0082	85.1414		29.3748	49.6941	30.5212	65.5436
51.2356	67.0899	46.0217	74.7214		31.0192	35.6316	20.8955	66.8862
61.2114	67.3378	47.3437	76.2326		41.5422	62.4285	23.6377	48.4558
52.561	77.6011	42.389	66.0038		44.5252	51.029	46.6078	54.3317
37.0962	66.1954	50.6566	84.2745		50.3595	56.746	56.5416	39.2775
57.3768	41.0518	58.2811	110.385		32.4808	43.9459	37.8553	50.9267
13.7056	69.0719	54.2258	95.3678		38.8434	52.9309	50.2693	39.9284
18.6275	48.5519	16.1832	92.0747		48.9961	66.5587	59.5995	29.9273
30.3119	32.8827	27.9997	33.4892		51.1606	55.3606	43.265	50.4529
33.8258	39.1366	35.9475	44.4591		69.1017	50.623	47.562	62.0204
38.2096	51.8558	45.3475	68.8128		67.4621	47.9321	55.147	61.7474
38.0949	49.2058	48.3551	88.397		51.1269	68.0965	37.9219	83.7245
44.5477	69.3317	57.517	22.2897		35.3976	81.9186	32.8573	52.9016
44.5369	82.9081	53.4777	35.6437		41.5127	60.0133	16.7689	35.0685
26.019	85.3527	46.7675	61.9121		75.7733	48.2139	59.9536	40.169
33.7501	64.567	42.7286	42.2098		25.7044	60.4504	95.2088	48.2384
47.4202	54.7261	45.9896	62.9802		52.5059	47.1274	64.7115	61.8753
44.9665	56.2708	53.8552	32.2179		30.3445	60.9715	114.747	67.1281
38.5354	29.8203	44.8337	41.8843		58.5316	37.9524	126.365	51.6447
14.5207	61.2963	45.4221	59.6477		61.9324	45.4497	122.92	49.1306
21.0144	24.5308	35.0577	28.5538		35.8317	58.1328	112.968	48.4298
13.8471	23.8645	32.8035	45.7717		44.8416	56.1963	89.6089	22.8617
20.19	19.6789	57.5945	44.8215		75.0658	77.652	80.2201	49.5802
36.6522	34.1569	68.4995	27.3992		79.1055	95.5956	74.7893	54.78
39.1121	42.1339	70.2459	25.6886		49.899	68.4532	37.3514	37.1732
45.6012	24.3928	52.9511	22.104		38.7936	72.6263	51.3811	44.34
39.3351	38.4227	66.3931	44.2342		77.8999	56.5196	60.6619	35.9824
31.6744	29.6354	61.9134	31.9129		63.358	74.6227	34.5128	57.5421
37.2556	45.4608	75.6184	33.4556		41.5474	86.4163	28.8036	83.7746
37.7551	54.2115	85.9284	39.4166		48.5052	51.9463	35.0933	46.9745
40.918	42.2475	33.786	62.4609		26.8379	62.5635	48.1699	43.8143
30.668	51.402	37.5658	55.1472		24.2429	46.3576	59.2514	52.0611
17.2256	65.3745	45.7403	21.5096		38.7007	64.7065	59.5609	53.0178
22.9808	44.9612	43.1829	32.0531		28.9283	77.5765	42.185	48.7339
15.4447	43.0292	28.3716	32.1391		41.7874	43.2511	75.2827	34.1691
28.8609	42.2766	40.3798	28.3224		39.3802	52.0801	100.929	54.4094
47.5207	34.5703	53.4848	24.2002		41.7858	57.5197	117.436	68.906
47.4066	41.1866	45.8727	34.1951		46.8625	60.8334	116.672	52.7424
13.5814	62.8293	33.9283	39.4723		55.5204	37.046	110.14	64.486
19.8718	28.5984	39.6433	12.2747		47.982	50.7154	91.6991	83.2808
55.128	49.3787	33.6793	28.2256		44.6208	59.7578	65.9649	65.1282
51.1303	72.1892	38.4187	35.8726		53.9421	27.1335	37.9559	69.8067
23.3595	73.5677	60.5416	60.6586		22.6824	39.2764	64.354	65.629
64.0051	14.6313	44.0381	56.6321		38.3545	35.0478	60.7188	61.8768
57.5481	74.4618	47.2874	70.3245		13.0555	32.525	73.9933	21.4767
73.9383	65.4849	50.6439	65.9447		20.1443	37.6875	87.3666	45.9741
66.1333	35.5859	30.7199	54.068		31.9794	30.66	113.485	48.0667
75.0721	36.8363	78.4193	55.9867		31.3515	53.0706	125.525	63.5597
55.9573	50.2388	58.4296	74.9649		53.3059	54.7973	129.44	75.7679
16.7676	84.2032	48.4124	64.093		18.9132	43.0123	119.761	80.1216
24.3106	103.277	34.5742	79.3481		41.6069	35.3753	99.5846	81.6446
27.8058	74.0464	43.2046	66.6803		34.4697	26.8367	67.6778	72.8599
27.2377	48.2326	32.1728	59.271		31.2114	25.479	37.2038	75.3558
27.3539	22.3637	73.9249	36.3796		51.3725	35.2298	64.8882	64.9912
25.859	34.4011	58.9723	37.9958		60.8227	32.7304	85.1407	41.9764
23.9423	74.0653	52.4944	49.8963		65.8502	41.4257	96.6521	23.3076
27.9655	72.3624	30.5203	61.2713		48.3164	35.9943	94.1794	44.0269
32.5925	90.9999	44.9315	61.6823		75.2338	43.2388	84.4145	47.0412
38.517	32.2772	48.3371	52.5137		57.0408	47.5619	63.7948	69.0163
36.9714	70.6451	69.6166	58.4472		40.7424		43.7531	78.49
42.816	49.6524	68.8101	68.5564		34.7052		60.1604	74.3399
15.0745	23.1494	65.2329	75.3941		33.7422		63.2811	66.1532
23.8442	61.1772	31.6355	59.0943		31.5024		43.0568	94.1945
19.3326	49.0989	25.1751	61.3789		17.8847		50.8394	88.7958
28.5696	21.7584	51.7619	76.0113		44.4938		59.8017	81.8558
22.2945	29.3152	27.9633	67.3276		29.8511		60.9752	92.0809
20.2434	40.2904	20.9505	85.3869		38.736		50.9676	105.014
18.1807	23.7512	16.6141	69.295		48.8745		70.627	106.978
13.9143	21.5804	47.414	43.6606		75.2756		67.0506	69.6838
17.6955	32.303	42.9382	45.3003		38.004		63.1855	87.8009
13.7203	43.252	44.8741	37.4652		34.3512		52.6334	94.8054
18.5812	52.022	26.9922	50.8567		33.3806		62.14	88.7828
20.1712	41.4994	35.2799	58.3771		26.0414		72.7502	70.8802
18.069	44.2391	31.379	38.6987		37.1851		79.1846	78.6377
12.7629	47.1886	36.6186	23.5774		19.2868		81.3667	88.273
19.2037	52.6728	42.4302	37.1839		14.9373		74.5256	86.9091
26.8033	58.5727	15.2672	37.2694		33.5322		68.6915	32.8812
17.0276	39.3624	29.9884	41.6105		52.5662		42.7407	34.6717
24.3365	35.5405	39.7491	68.1943		54.2051		48.7427	9.66536
16.5151	45.6812	32.9045	58.5223		34.9487		57.0405	60.5653
15.3564	40.8894	39.7839	47.2194		40.8762		73.8073	49.6846
15.0124	44.546	36.8205	32.6981		20.5636		102.247	33.491
10.5289	45.0883	19.4904	23.1109		30.0743		116.321	42.0908
12.9096	27.2695	30.2334	41.621		23.2241		121.076	30.8276
18.2079	35.7053	31.0401	34.7368		27.0434		114.123	39.2339
13.1807	44.5958	30.947	39.11		25.7725		94.9771	36.5041
21.841	56.405	33.3565	37.6546		17.9808		39.089	27.2463
27.5316	76.0387	43.6523	48.4057		41.174		36.1701	31.9739
29.7071	57.9592	19.506	36.3566		52.2008		46.9993	28.4384
18.5825	70.8766	34.2199	60.7928		73.4998		68.3213	30.8359
14.8139	56.1851	14.946	45.4513		76.273		97.5649	41.3584
12.286	63.0713	28.8418	27.8669		49.7958		115.282	32.8279
15.0619	39.4421	39.7669	47.1662		68.6045		125.779	29.183
19.8953	56.9683	12.2167	59.4214		80.3318		113.387	42.6643
18.7076	50.484	33.4642	47.1736		85.5032		95.7405	42.7013
21.5795	78.4937	25.4502	54.0932		85.7071		36.7086	61.9722
17.4512	25.3842	48.9263	34.6073		99.7547		37.0911	27.2301
17.2874	23.2377	35.3762	42.7418		98.4017		42.521	28.9931
28.6	24.18	59.1949	55.2068		30.5291		66.1171	46.2034
16.7281	41.0029	70.0037	61.0379		43.4515		94.7235	64.3157
39.3484	22.934	39.7666	35.7945		63.9771		114.782	93.8024
29.5938	27.2587	44.2138	66.1499		81.9444		114.948	80.9809
41.6934	56.2411	41.9063	47.6794		72.8802		113.519	92.2941
26.4404	44.8756	32.527	64.6508		46.42		97.6342	104.644
28.151	39.9647	28.5749	62.4172		77.5687		25.2625	72.9051
33.8137	47.1328	36.7723	63.0908		27.5537		46.9868	63.4538
23.4941	37.6186	27.0803	31.7703		66.346		46.8124	79.2432
30.5661	51.6308	45.2294	66.4634		83.2479		67.5213	86.6846
18.912	28.3549	37.0206	51.5511		79.2568		97.2154	101.905
39.6556	43.8489	44.3276	41.1495		48.6195		113.479	33.5403
36.4786	49.3818	34.8311	39.7042		64.6584		118.662	60.7416
16.6705	58.8154	43.7077	51.0751		52.268		115.169	73.1962
15.8431	44.632	29.261	22.8567		62.0631		98.0873	89.3371
14.9427	23.1422	35.4747	29.5456		81.155		36.5718	90.2545
22.4921	57.492	21.7185	29.7943		91.5399		20.6674	108.391
22.3957	72.6109	30.5576	61.3449		27.1716		34.1049	94.8959
21.6776	103.159	23.1694	56.5956		48.3916		61.3466	54.7032
24.481	107.978	34.3342	64.9043		76.4846		60.8679	68.0199
49.0487	26.9768	12.6196	45.4007		71.481		80.1005	99.999
42.441	45.9856	32.9502	35.4495		52.5568		79.481	86.0884
40.3348	48.758	36.7111	55.8949		64.6562		76.9686	58.547
62.34	41.1124	47.5098	27.6198		56.768		82.678	47.3172
68.6376	33.8624	31.3419	33.7885		39.2646		75.4785	46.0006
82.4919	37.4618	28.1372	35.4371		33.6722		93.3336	72.7685
49.5075	62.8194	23.4171	29.4125		65.0799		98.1421	42.3873
78.9237	54.9853	40.9379	45.3564		82.291		97.2749	67.8332
38.5727	37.4031	39.9881	42.6724		91.0881		64.3822	94.7449
43.0727	58.5415	36.963	49.7964		89.4015		74.4885	84.7488
48.235	57.1368	49.8229	29.8483		68.9136		76.0125	91.9786
49.1097	19.531	67.5276	35.5383		37.0835		77.069	101.238
45.276	19.0604	27.8772	64.6427		69.5593		76.3791	95.5888
43.9568	26.5756	44.2178	64.8486		54.9034			85.841
37.0101	26.9927	27.0719	29.3203		57.0823			62.0987
35.6814	14.9694	29.5905	25.2525		43.6			51.6996
85.5714	25.0422	24.4948	51.2267		44.5935			41.4403
88.3824	21.7697	27.2897	65.1742		34.5793			75.4881
58.3927	39.064	48.9069	69.5793		39.4169			65.4379
91.2276	49.1739	80.1869	74.1648		68.0981			75.8286
49.5721	30.9008	64.3821	42.3468		88.5734			98.6304
49.4159	43.2376	48.9255	57.6389		92.876			102.014
66.8283	48.5281	57.2199	61.1251		87.4666			104.051
63.1695	50.4143	33.881	57.6707		71.052			121.295
63.4434	45.0041	26.2621	62.416		40.6279			115.657
69.4224	49.4513	19.8079	60.6205		44.7142			111.165
72.0525	17.959	36.7295	73.3034		56.5413			91.0662
12.9347	28.9158	8.6209	33.1258		77.0217			68.1973
25.4688	24.2242	40.24	36.0547		65.2138			72.8466
39.1844	27.3524	43.4791	31.5705		63.3743			70.4117
39.9387	46.3995	38.2537	16.0453		96.9605			79.4808
39.9387	55.9276	33.0752	25.0414		104.229			100.375
51.9014	58.458	49.0804	41.9331		102.307			103.395
39.7224	33.0414	18.7388	35.9783		86.8172			74.0867
30.2063	50.4374	31.4843	43.8373		21.885			65.0804
61.9581	23.9878	26.2294	39.0009		50.3513			99.2239
39.1439	38.0792	23.0452	37.2468		31.84			94.8842
76.9405	26.3222	16.6783	32.5905		48.8463			37.9922
83.4226	33.1681	13.3339	43.0934		58.107			77.2104
55.3003	29.7732	17.5676	57.3375		58.681			59.3247
34.8897	32.1985	21.3399	73.1232		39.6998			81.6155
89.2934	44.1157	23.6042	64.2871		50.6013			85.9963
100.739	30.3385	22.9592	49.8798		28.8058			60.1869
99.0015	28.0352	37.8005	54.3752		33.4511			62.9807
99.0426	17.8289	48.1115	40.1577		34.0973			61.0579
65.5235	32.8886	24.9286	26.0205		55.5661			45.3528
26.9058	20.7806	27.6176	41.3164		61.159			56.8961
106.482	38.5483	21.2065	39.2025		44.578			79.9967
102.28	61.0577	23.8406	33.7266		59.3073			62.1007
16.9145	70.7808	17.9082	50.7067		21.8693			72.6504
25.5999	41.8695	22.3729	36.2937		33.3848			80.4304
19.0149	54.7786	32.9824	46.8207		41.6825			47.7899
12.4714	32.7927	33.5369	25.2329		32.44			42.8772
27.1741	23.911	28.363	35.2957		56.2848			75.8854
19.1793	31.9535	24.6559	35.2114		69.4381			60.4624
20.8967	42.8106	41.1322	38.8947		36.0595			55.9066
20.8018	37.5053	45.6522	48.5645		37.44			48.4269
24.8182	55.92	31.2791	58.9741		63.001			35.7667
11.504	52.007	37.8612	58.3727		80.9239			54.995
50.1421	43.7405	50.2537	55.208		16.8009			71.8706
43.1192	41.6445	33.4775	68.0052		30.131			47.1722
25.5374	28.9487	29.8587	58.8734		52.8866			79.8299
17.1919	35.9559	24.2508	52.5358		75.7183			70.4433
19.1727	31.6346	49.0393	65.8175		22.2426			63.9649
21.6411	36.8526	14.4603	68.7742		39.2286			60.2695
20.3004	48.0811	36.0567	61.212		64.2276			79.2941
20.0887	57.0925	29.7718	14.889		25.7806			59.5391
26.548	15.3793	29.057	19.0648		46.5545			36.9479
34.2428	21.3057	57.7131	14.5436		26.7685			39.0852
11.7871	21.7878	47.1203	24.3279		64.6152			42.3035
10.8567	27.3435	54.5183	36.4534		44.6835			54.2801
15.3107	30.021	47.7818	33.4973		22.0746			58.9215
16.0534	44.1078	30.9774	47.0358		68.356			43.2471
13.086	38.8486		40.7229		48.3495			61.7208
11.4584	42.671		24.8142		88.588			47.2663
11.9092	30.1476		35.1354		68.356			19.4725
15.4753	49.8333		34.0986		101.478			49.982
16.1393	32.8244		12.9081		97.5375			74.2795
18.2074	33.4476		20.0254		86.2318			73.5444
27.48	56.6537		49.0663		41.6904			93.658
32.4235	27.1608		27.856		29.7695			80.1427
40.2049	20.1666		27.8358		38.3891			92.9436
35.0454	22.1386		31.3206		17.0476			34.3296
23.1765	45.5919		23.8973		9.84681			41.2776
53.1912	37.2816		32.2313		24.8247			58.1169
54.4854	38.9245		39.6046		22.7677			65.8279
35.2013	30.0024		25.2585		27.0154			87.0973
16.771	38.6494		24.9993		30.0471			89.1684
43.9802	25.8897		55.3003		48.7493			34.6796
51.8815	40.3222		39.9384		30.6657			32.8248
48.2066	54.5045		25.5759		47.6909			39.8134
40.2054	32.4319		17.5567		62.7835			54.2344
33.9524	29.9261		26.4617		43.6842			51.8559
57.6449	30.1624		30.8875		24.8271			30.7407
48.59	38.1489		27.745		36.0386			43.0057
11.0131	38.792		22.339		39.7167			65.8028
22.5146	31.1377		36.4895		29.0942			80.1611
39.4641	43.7822		42.5872		54.019			67.4562
28.5469	64.3795		39.9518		47.1183			50.079
46.4139	62.6632		62.4567		69.9242			35.7073
68.2925	67.7771		41.5084		65.9381			35.7031
56.9753	30.6864		35.007		83.097			52.8472
56.3604	42.7196		33.0384		91.1691			29.0483
68.5014	23.4834		42.9727		87.9867			55.6751
52.7616	34.2617		49.7754		83.3359			80.0958
69.2003	41.8503		38.8505		83.1725			72.8715
44.1151	43.2288		19.1708		48.6353			44.2304
63.1274	62.1648		39.4019		57.9975			56.5913
20.0112	30.599		55.1245		19.7007			57.7666
17.3425	24.1732		45.9402		37.4699			72.0914
27.0573	39.2942		36.5614		66.5315			72.3464
26.0053	46.3344		38.212		75.5071			56.5046
27.0008	42.5937		24.0581		53.0713			44.6038
12.7301	56.3285		33.9163		78.8596			60.9121
14.7278	41.3928		44.0753		72.6582			79.1712
23.1203	28.277		19.7081		65.2736			86.7379
15.8295	29.9783		28.3901		62.4969			37.0436
16.0048	39.8425		21.8989		29.0054			51.4215
17.7347	56.2482		41.0151		63.9447			84.8833
20.5032	51.3012		40.2515		66.0417			55.7167
16.8043	80.7018		49.0654		34.5317			34.2688
29.3515	30.5209		32.7083		64.608			53.576
31.2144	36.6997		34.4914		66.9312			27.5906
23.0008	36.2249		39.8473		40.1148			72.7454
24.3572	34.9849		61.7443		63.3546			81.3767
31.0765	55.5328		63.5747		53.2991			94.619
12.9938	69.4775		73.0194		42.2441			67.2281
10.325	36.696		69.0462		36.2333			55.6816
37.3491	32.8245		65.1209		48.7833			33.6174
15.2897	58.9788		73.1415		57.3248			33.5495
10.9206	38.896		49.2209		64.5135			50.5353
11.5789	37.8688		31.8985		43.4028			54.8394
40.1784	31.3184		48.0463		35.2207			76.1553
26.3995	53.7262		52.81		44.9913			100.328
21.5629	42.845		30.0225		56.5163			116.732
18.5547	39.4529		40.016		36.8467			88.842
17.0741	41.9168		51.1939		21.1538			83.9165
8.88019	25.6359		61.8055		18.9442			27.9239
9.23999	59.8631		45.4742		38.3513			23.9647
20.3335	55.7051		21.2691		45.6507			27.7975
26.6931	57.8032		25.7795		42.1594			29.0499
33.2054	66.697		31.2463		41.8271			45.733
31.7304	46.3893		41.3437		16.9753			50.3866
32.3457	23.9238		34.4129		14.4388			72.0639
26.1044	49.0513		47.6298		29.0816			54.0797
29.0258	45.6292		42.5319		20.9472			47.4949
17.7815	53.9568		40.7788		37.7793			34.8361
18.6184	55.8831		16.2729		28.7094			27.8645
24.7961	32.9621		31.6019		26.8204			48.3935
30.2477	35.4123		42.7049		29.4041			28.9565
24.5339	31.9481		45.1791		35.3008			50.1247
20.3621	68.1059		18.1776		40.5515			70.1582
11.9482	45.6292		22.5148		47.2204			93.0611
23.1684	37.3801		29.9977		19.7951			71.0398
22.2625	28.3612		27.4953		57.0007			68.6572
18.0113	55.1515		36.9152		37.4127			29.5055
29.5044	48.4195		31.7217		62.6007			50.1793
25.9661	49.2873		54.0477		59.2098			78.5435
33.3448	51.1008		66.7558		55.312			84.2491
21.1704	18.5995		57.3761		58.2175			82.7708
35.7343	37.2642		68.4121		38.1512			102.704
26.3808	32.9051		70.4385		59.0674			25.9427
16.2587	52.3707		64.9872		55.1523			53.5275
11.3767	46.9454		54.1806		74.3691			73.5669
14.1676	56.2069		40.3554		77.8418			55.4655
17.4527	64.2537		20.287		80.5523			62.3655
18.0324	41.7477		32.1947		89.287			33.879
23.7948	32.1455		56.5203		42.3273			60.0916
12.1433	53.3862		39.7186		33.4072			55.2938
14.9857	59.1269		36.0033		45.2556			66.7227
14.2713	38.512		37.3614		59.9394			39.7818
23.5097	47.0506		50.5746		65.9803			50.3739
20.8875	36.6212		49.7727		72.0462			62.054
14.0871	44.5577		43.9896		84.5733
31.4387	60.9716		52.7023		30.9961
13.3782	62.977		49.42		38.1467
14.6162	53.0946		40.0025		19.503
10.663	25.0708		24.2351		44.383
20.3088	40.9734		25.3131		42.6265
24.2191	57.5785		18.6035		42.9332
22.0292	42.8278		14.9811		52.3854
20.0958	43.3194		11.571		30.8173
23.2086	49.1083		22.5488		27.2924
11.6375	49.1776		11.6966		26.1652
30.2876	47.1544		23.9972		23.2529
33.0115	41.9424		24.9633		26.9461
32.3048	24.9252		23.7487		42.1251
38.5496	36.1671		20.4174		18.269
46.3926	38.5387		16.9792		37.213
28.386	38.7217		10.2486		46.2335
31.5262	30.5333		44.3854		55.9643
10.6015	42.3913		13.3975		72.2604
27.0198	41.8979		43.035		20.8184
26.113	38.5851		44.9742		32.9359
18.827	40.994		31.4316		46.16
17.3368	46.6853		54.781		65.1138
21.739	49.9472		36.6769		15.6216
39.3209	64.1266		34.9862		30.8064
19.8598	71.627		41.6474		50.7762
17.5267	51.7298		11.3731		16.2093
27.0198	55.9315		15.3736		20.5292
18.5131	65.6628		24.4078		54.276
19.6769	64.1249		44.4315		59.4708
23.2568	29.8682		48.0691		60.4628
14.5238	47.5641		54.468		66.0194
12.0659	33.7122		39.8155		51.0748
20.0379	30.5899		43.8296		79.209
18.7645	53.5603		48.1114		66.4346
20.1978	38.1868		33.7281		61.0104
13.7086	64.5253		32.0679		43.4846
35.9995	53.9716		27.1501		58.817
22.4996	75.9638		21.2946		73.9167
27.2465	59.012		32.9191		87.6047
24.1015	57.676		34.6487		88.3551
26.8776	61.2503		36.1905		91.7179
25.2758	70.2066		44.5406		89.4022
24.4234	32.5788		49.6078		86.4117
28.539	25.522		36.0567		91.4888
33.6271	36.5072		38.5509		99.7982
31.5844	31.3707		35.8734		101.314
36.6348	41.4634		44.6665		23.0182
45.0844	67.4892		35.8783		59.5401
53.124	63.0369		68.6357		42.2205
44.1841	62.3835		58.0334		19.5782
61.5895	75.2581		61.9586		23.6023
68.5869	88.2364		44.7497		39.1309
21.2439	65.2041				33.5228
17.1811	68.6597				39.5402
25.4103	39.8745				47.5326
15.5772	37.947				18.4234
12.4602	35.4465				12.885
18.661	33.4196				34.0312
25.4115	34.1008				25.8571
23.2609	22.3547				26.9836
23.0817	21.5352				25.6064
22.7338	82.8555				29.7466
16.7901	57.8595				51.4556
14.2567	69.8925				39.4974
22.6473	55.8571				34.5556
27.7987	37.2923				25.2613
35.959	41.568				21.9389
33.1547	22.5348				43.4395
41.144	33.3377				52.1414
28.7078	28.934				23.0873
42.2875	14.256				22.259
47.9304	38.1791				28.379
26.2266	38.8873				37.596
25.4486	61.5681				44.5937
24.2131	52.4622				52.3856
17.1266	78.9635				56.9693
8.82514	39.9648				60.522
11.8884	53.5339				71.362
15.6462	59.37				17.5993
13.8102	33.0031				16.4976
12.7206	19.1577				24.8256
33.7517	21.2303				36.9165
23.6417	27.1603				38.245
22.6493	30.4229				55.9977
30.2834	41.959				54.1957
38.0541	45.1974				54.4955
19.4438	77.3417				53.6326
43.9201	26.2011				58.2553
44.4762	27.455				43.9889
15.4415	59.9396				30.2622
21.5482	91.4951				48.9491
28.5744	29.0612				46.1391
34.494	35.5239				58.7898
41.3819	43.7604				50.1727
26.4356	27.9261				47.8308
44.2331	32.324				43.7668
14.6232	26.6906				14.1604
14.795	35.1103				35.5674
19.6311	62.3431				31.2806
32.9433	13.8375				44.0137
25.9648	17.7699				38.1778
12.1679	24.7982				37.076
14.4243	24.3464				36.5179
18.455	19.7143				43.7558
10.8318	33.7281				23.5085
12.4717	26.7593				18.761
11.5394	20.5764				33.8109
11.7556	23.1187				34.625
15.0446	24.8971				36.2246
13.9141	17.1469				39.7819
17.6525	39.7119				51.9854
18.0935	29.7505				34.7081
20.7808	26.7205				41.9925
22.2765	21.4265				49.0966
21.8613	20.6528				64.9895
27.065	27.6731				33.748
18.7805	28.818				33.4437
27.5499	35.234				39.7434
30.2547	44.999				40.633
13.382	39.5784				48.9951
24.1281	37.0298				45.0745
28.0687	27.1918				51.2307
24.1198	32.1387				29.1837
15.2867	39.3742				30.2724
17.8248	33.9612				33.6968
13.892	22.3486				41.2513
28.2174	21.7825				60.8382
22.3218	27.5389
17.7494	40.5379
23.9047	31.8294
24.6256	20.2365
17.5313	28.0688
21.4098	25.3422
17.2778	31.6345
22.6047	22.7387
22.5112	22.2532
22.3705	31.1809
32.686	34.0558
28.2932	18.4192
30.169	30.696
37.4922	23.8558
28.6567	33.3276
12.2351	39.3324
19.0526	26.3034
14.4633	18.8689
26.7084	16.1814
39.3732	28.1489
25.887	20.7422
27.8757	24.715
33.7988	30.513
24.3846	19.6976
18	21.9549
31.9027	26.7797
21.7578	19.8672
34.6305	18.4515
16.2281	43.153
21.0114	53.8257
22.6432
21.4123
11.7112
21.1655
17.6202
24.6828
26.7235
36.6219
31.9937
38.9725
33.2769
38.0591
47.0908
44.6047
54.1288
41.073
38.436
39.5589
17.7548
20.9847
26.2725
20.5054
19.7592
22.3171
19.1036
18.9207
37.9086
36.1641
56.5371
34.1594
36.0782
42.6679
50.3424
42.3982
44.5037
40.5663
34.1168
53.146
63.3145
41.5017
25.016
27.2262
27.1002
26.6524
42.6318
21.5094
20.9729
29.9167
30.883
21.8588
29.8882	22.9883	20.327	16.9535
12.0824	21.1332	19.0341	25.3193
23.3143	32.7653	15.3322	32.9433
22.4719	17.8268	12.7344	19.3222
34.7086	19.049	28.5019	20.7474
34.4825	15.3933	17.191	27.2735
17.4104	18.8809	10.0456	30.2
34.66	27.0526	9.8043	30.8423
34.4555	14.1327	15.9755	31.5422
17.0604	15.0157	23.7942	30.9339
29.8863	17.445	20.0828	17.0909
14.4001	25.3546	25.0185	24.134
16.8016	29.963	25.2871	23.1417
23.1828	38.2203	30.8319	29.4953
14.7273	15.3511	17.8448	22.6322
14.8947	37.1237	11.4655	21.4538
18.7033	36.7067	14.296	18.3288
7.8848	29.816	25.2971	27.9013
29.3124	14.9578	20.3203	14.914
31.5222	36.8119	28.3683	17.6651
12.7228	11.9785	34.9813	21.8016
10.1865	33.723	40.8738	22.0011
14.9679	20.6918	45.1207	21.4269
9.05704	23.9283	28.517	16.3839
18.759	24.395	31.4296	30.5339
22.9913	32.3653	20.7751	36.0677
11.4881	34.9148	34.2176	27.7849
15.1868	46.9736	29.4992	43.1704
14.8535	25.0024	41.4663	22.405
12.6486	35.2861	19.4006	32.8678
24.1076	20.0852	40.1306	23.9262
18.8625	39.3047	30.2183	12.6438
21.8297	21.5362	31.3795	19.3799
8.60374	19.717	18.865	19.566
25.1938	53.9481	30.7111	29.7056
15.6253	9.01805	17.7299	30.5303
16.9437	6.84481	31.2729	31.4143
17.4127	22.4081	34.4628	35.4968
29.7558	19.1724	22.3652	28.0389
34.1675	25.885	23.3388	26.4829
22.9627	10.4461	17.094	22.1427
13.4082	29.3787	18.8788	20.4662
12.181	26.9085	35.7852	26.6904
18.4648	18.2439	24.7804	32.0658
15.0671	19.9066	35.119	29.0595
26.3364	30.1549	41.9066	38.5429
13.4597	25.7113	40.1155	27.5973
13.7503	33.7924	20.2358	42.2415
20.8605	24.0969	23.8042	21.1971
12.7255	17.1446	42.0319	37.9678
17.0506	25.5265	23.171	45.1147
11.7175	40.596	12.5238	19.9464
17.7437	30.2676	13.406	16.4816
14.3783	19.7451	10.1245	24.2059
16.8481	26.6974	23.2267	27.532
20.4937	16.8874	20.6082	30.4474
28.1346	20.4604	14.5634	20.6383
81.2128	35.922	14.5301	14.7209
60.264	21.8353	29.1888	19.5699
74.3418	39.3777	21.4524	36.2833
48.624	23.7441	31.9961	26.1543
45.3286	24.6333	18.7982	32.5991
42.7301	15.6443	12.5689	36.614
39.7086	23.8442	15.4394	28.5613
47.9398	33.5976	44.9622	33.5645
75.7919	44.1583	30.5634	28.496
45.7582	48.2586	37.734	41.1947
24.3406	41.3973	31.1077	31.1167
25.2822	55.4958	37.0534	19.0565
39.6837	20.0311	16.6202	29.004
33.75	20.1971	28.3585	15.408
19.8508	25.4614	19.1323	31.0435
13.2074	15.5864	24.1807	21.4677
16.9065	12.8796	22.6801	20.1001
21.4834	31.9282	20.985	17.7782
28.6568	26.4289	10.0203	17.3946
14.7024	38.4016	39.2785	26.796
18.0866	19.4903	29.9741	23.9014
16.6422	38.453	19.0552	38.131
59.9206	37.4962	17.6982	37.1234
56.6995	28.0789	10.2464	13.5709
9.67678	32.276	26.9481	33.3868
15.1507	19.177	14.806	18.3727
10.9916	14.1544	31.4768	23.8112
12.3356	21.5901	24.5505	48.229
21.9704	25.3538	19.7605	50.0448
25.2122	17.3119	17.899	45.9114
26.8544	29.535	11.6409	23.0562
16.5456	22.2192	38.5573	30.6372
12.1922	24.7888	50.0114	30.2794
20.7021	19.8758	64.5984	49.3653
14.6877	18.4059	13.757	17.5126
12.8204	27.6937	44.5109	22.879
19.7106	22.5582	17.1318	23.8031
30.1736	25.5472	39.5906	41.5254
16.0255	47.4024	40.7792	11.9782
18.1992	39.3631	39.2432	27.9165
28.5838	35.0981	31.9072	24.4672
36.3051	47.3972	19.0667	21.0612
36.4709	31.4115	25.8169	34.9824
40.1923	38.9613	47.0914	37.7281
36.494	14.8557	38.8047	56.7459
14.2718	22.1856	40.443	31.3512
18.0796	39.6932	34.0433	22.3018
12.5449	22.0595	21.5481	9.25568
14.657	25.8155	46.1257	16.1887
7.8033	40.0146	71.2236	13.1182
12.1865	34.6809	15.1489	16.7496
20.4725	27.4131	20.5876	9.36876
26.711	24.3138	16.7124	25.809
37.7266	18.1015	38.1352	27.2055
30.9666	39.87	19.9416	29.1022
17.2665	34.7647	49.4415	36.9792
10.4977	36.978	49.0746	27.2828
20.7658	29.481	70.7225	28.7576
16.0783	32.7966	31.4961	36.9813
20.6525	37.4913	20.3058	24.0051
24.0526	38.9909	25.0334	34.9994
33.946	29.0245	39.0431	28.4859
43.797	28.5194	37.3536	21.1381
15.2097	23.5942	50.0187	43.205
10.3003	31.1329	48.2523	39.9823
8.22139	29.8865	57.8693	43.9337
12.9988	10.7155	22.9604	39.4456
15.7669	18.7245	31.1954	21.8649
25.9482	21.185	35.4906	13.6263
22.208	33.4465	21.2309	29.2052
21.0855	39.8518	38.8101	36.1936
26.8548	50.3938	59.0502	33.3078
8.49999	49.5944	23.6477	18.6701
17.0789	57.3447	33.7468	22.7094
29.4794	48.1334	24.3335	30.0553
38.5349	43.632	62.7625	79.5852
39.3384	49.1595	65.8032	72.3085
31.4028	28.3658	68.0334	60.118
17.6034	22.3353	44.6718	26.8649
11.6149	20.8785	31.5486	24.8549
20.8249	20.0743	47.3881	49.6374
15.8449	27.8937	17.1145	17.0202
19.0188	20.1856	60.1517	25.3301
21.5985	19.0958	43.262	33.8927
16.5563	33.563	25.7479	31.9437
23.6758	8.24316	42.3193	37.0157
17.1633	15.8184	31.2276	25.8177
21.6406	21.7242	65.1055	23.6409
21.2634	30.1008	46.2583	30.5831
33.242	54.9567	25.6535	37.9339
25.0127	52.103	42.5644	43.9466
15.6614	22.6656	70.4806	58.2656
25.7144	39.4908	58.447	26.8576
11.6595	57.2022	34.3421	34.1582
16.5796	47.4309	29.2395	39.3501
31.1034	49.0888	32.8038	10.1516
24.97	35.5435	66.4254	20.1492
26.2243	25.1488	50.8311	29.3799
35.8263	26.159	18.3722	30.9414
52.3967	29.512	37.7794	32.164
20.9215	21.6297	8.82512	41.2377
32.2273	32.9019	46.6446	34.2545
	30.6864	19.211	21.6658
	32.5485	27.31	16.2776
	32.4917	15.0386	16.7628
	38.0847	29.3349	6.93414
	26.2423	25.8077	26.5492
	28.9934	33.3122	28.5156
		36.19	35.8532
		45.2362	21.6348
		15.6187	28.3507
		27.2468	40.3592
		23.1125	38.0577
		34.0469	42.1747
		40.963	44.107
		35.5794	34.6583
		19.7836	46.023
		28.7052	62.2086
		31.6444	76.0761
		17.5949	103.613
		10.6388	21.9577
		15.8966	11.7433
		27.3445	23.4666
		27.7061	31.907
		7.08506	48.2161
		24.5571	60.6151
		32.0064	46.3694
		24.7469	104.424
		19.0636	81.3467
		22.3143	61.4122
		25.5825	55.2283
		33.3146	65.5379
		28.1638	83.7855
		19.0234	108.857
		23.7812	90.2517
		29.6556	42.1708
		44.4915	42.9997
		34.3251	54.8991
		43.878	20.1088
		48.2824	12.7565
		60.9815	24.2641
			32.9074
			20.4672
			15.484
			24.5499
			24.3674
			36.9895
			30.012
			38.1138
			12.5329
			22.7876
			31.3823
			40.767
			12.4073
			28.2172
			26.5598
			19.882
			29.9088
			26.2795
			29.8225
			26.1628
			26.0434
			31.0074
			38.5813
			36.1093
			47.8403
			42.1904
			48.1223
			22.3221
			50.0623
			48.3621
			52.5701
			56.4126
			60.8291
			20.2047
			22.481
			8.33769
			19.6195
			30.4785
			29.5775
			36.8565
			35.2155
			34.6637
			47.9136
			36.2943
			39.3714
			43.3053
			53.0519
			36.3369

## Sheet: 1d_freq
	RC					FDC
0	0	0	0	0		0	0	0	0
0.1	0	0	0	0		0	0	0	0
0.2	0	0	0	0		0	0	0	0
0.3	4.49438	4.82759	0.884956	1.42857		0	4.25532	0	0
0.4	12.3596	18.6207	13.2743	8.57143		6.75676	14.8936	10.8696	8.16327
0.5	33.7079	24.8276	26.5487	31.4286		27.027	17.0213	21.7391	18.3673
0.6	25.8427	27.5862	20.354	31.4286		28.3784	38.2979	28.2609	44.898
0.7	11.7978	13.7931	16.8142	17.1429		17.5676	10.6383	28.2609	12.2449
0.8	5.61798	4.82759	7.9646	7.85714		9.45946	6.38298	4.34783	8.16327
0.9	3.37079	1.37931	5.30973	1.42857		2.7027	6.38298	4.34783	2.04082
1	2.80899	4.13793	8.84956	0.714286		8.10811	2.12766	2.17391	6.12245

## Sheet: 1d_absolute
RC	RC.1	RC.2	RC.3		FDC	FDC.1	FDC.2	FDC.3
0.466667	0.5	0.424242	0.416667		0.538462	0.555556	0.461538	0.544118
0.527778	0.428571	0.488889	0.5		0.5	0.490909	0.463235	0.519048
0.483516	0.466667	0.666667	0.75		0.590909	0.571429	0.479532	0.531579
0.857143	0.418182	0.5	0.397436		0.777778	0.435897	0.709091	0.533333
0.533333	0.472222	0.75	0.563636		0.529412	0.866667	0.577778	0.547368
0.666667	1	0.607143	0.533333		0.52381	0.346405	0.366667	0.711111
0.666667	0.409091	0.5	0.576923		0.602564	0.397059	0.583333	0.470588
0.9	0.392857	0.45098	0.606061		0.391304	0.583333	0.372294	0.588235
0.515152	0.8	0.527273	0.452632		0.380117	0.509804	0.428571	0.552381
0.644444	0.511111	0.933333	0.714286		0.626316	0.508772	0.644444	0.647059
0.530303	0.454545	0.641026	0.571429		0.571429	0.426877	0.5	0.442688
0.577778	0.555556	1	0.490909		0.621053	0.647619	0.505495	0.619883
0.419048	0.487179	0.527778	0.457516		0.565217	0.590909	0.390476	0.617647
0.69697	0.333333	0.410256	0.636364		0.473684	0.555556	0.593074	0.438095
0.75	0.466667	0.611111	0.615385		0.866667	0.447619	0.888889	0.966667
0.75	0.25641	0.419048	0.470588		0.672727	0.51634	0.642857	0.571429
0.638889	0.333333	0.857143	0.684211		0.602564	0.35	0.645022	0.624506
0.678571	0.436364	0.43956	0.5		0.722222	0.857143	0.542328	0.563333
0.406593	0.488889	0.318182	0.533333		0.608696	1	0.555556	0.624506
0.549451	0.5	0.533333	0.593074		0.671429	0.442857	0.658333	0.370766
0.438095	0.4	0.5	0.614286		0.795322	0.473684	0.897436	0.591667
1	0.611111	0.397436	0.666667		0.640693	0.541667	0.703297	0.580882
1	0.418182	0.533333	0.44709		0.666667	0.866667	0.452381	0.596667
0.621212	0.52381	0.47619	0.581028		0.62381	0.606061	0.736842	0.75
0.551282	0.583333	0.666667	0.52381		0.527473	0.558442	0.733333	0.57619
0.5	0.688889	0.361905	0.475		0.408403	0.653595	0.685714	0.512821
0.492647	0.666667	0.466667	0.607143		0.417582	0.561905	0.632035	0.544118
0.636364	0.490196	0.5	0.638889		0.525641	0.791667	0.547619	0.708333
0.457143	0.589744	0.527273	0.549451		0.614286	0.590476	0.565217	0.406723
0.56044	0.406593	0.6	0.514286		0.751634	0.558442	0.524217	0.567816
0.432749	0.685714	0.833333	0.450292		0.632035	0.601307	0.75	0.597826
0.512821	0.658333	0.533333	0.527473		0.549261	0.615789	0.824176	0.803922
0.321053	0.632353	0.7	0.474359		0.513333	0.563636	0.6	0.809524
0.560606	0.626374	0.8	0.561905		0.536232	0.647059	0.733333	0.562771
0.8	0.47619	0.428571	0.490909		0.824561	0.545455	0.722222	0.666667
0.381818	0.405263	0.490909	0.361111		0.882353	0.766667	0.695238	0.49
0.418182	0.527778	0.5	0.666667		1	0.736264	0.656126	0.705128
0.444444	0.75	0.466667	0.472222		0.624615	0.472727	0.638095	0.733333
0.571429	0.406593	0.416667	0.714286		0.678947	0.428571	0.733333	0.933333
0.52381	0.448718	0.7	0.638889		1	0.322581	0.742857	0.587302
0.466667	0.361905	0.428571	0.714286		0.549261	0.675	0.495238	0.624506
0.555556	0.678571	0.495238	0.535714		0.989011	0.69281	0.642857	0.955882
0.428571	0.678571	0.616667	0.714286		0.980952	0.605263	0.576087	0.984848
0.4	0.642857	0.616667	0.393939		0.652174	0.672727	0.359477	0.595238
0.464286	0.6	0.4	0.472222		0.528986	0.809524	0.977941	0.80117
0.345455	0.444444	0.888889	0.527778		0.584795	0.6	0.69697	0.668421
0.4	0.484848	0.692308	0.436364		0.833333	0.622222		0.6
0.833333	0.533333	0.692308	0.755556		0.525362			0.589474
0.6	0.509091	0.5	0.568627		0.47619			0.647059
0.571429	0.425	0.464286	0.580952		0.681818
0.866667	0.563636	0.6	0.890909		0.549708
0.866667	0.527473	0.733333	1		0.833333
0.666667	0.611111	0.666667	0.833333		0.980952
0.5	0.583333	0.555556	0.428571		0.653846
0.333333	1	0.358974	0.535714		0.536232
1	0.563636	1	0.54386		0.56917
0.469697	0.545455	0.533333	0.607143		0.583333
0.607143	0.450549	0.37619	0.6		0.57
0.711111	0.472727	0.571429	0.833333		0.75
0.6	0.560606	0.787879	0.469697		0.544118
0.533333	0.642857	0.626374	0.611111		0.443548
0.457143	0.642857	0.472222	0.6		0.583333
0.533333	0.466667	0.444444	0.590909		0.520468
0.47619	0.611111	0.363636	0.564103		0.627706
1	1	1	0.861111		0.719048
0.333333	0.733333	0.733333	0.418301		0.72381
0.527778	0.555556	0.571429	0.464052		0.731579
0.448529	0.5	1	0.610526		0.566667
0.571429	0.563636	0.7	0.821429		0.494624
0.777778	0.694444	1	0.636364		0.652381
0.6	0.6	0.666667	0.466667		0.475806
0.380952	0.469697	0.666667	0.648352		0.586667
0.654545	0.666667	0.688889	0.580952		0.989011
0.666667	0.463235	0.888889	0.730769		0.69697
0.821429	0.382353		0.5
0.666667	0.582418	0.772727	0.619048
0.622222	0.444444	1	0.454545
0.560606	0.491667	0.461538	0.5
0.560606	0.892857	0.866667	0.647619
0.488889	0.525641	0.714286	0.583333
0.666667	0.619048	0.619048	0.638889
0.461538	0.678571	0.809524	0.554348
0.622222	0.608333	0.472222	0.617647
0.527778	0.583333	0.666667	0.56
0.571429	0.538012	0.571429	0.625
0.444444	0.538012	0.5	0.6
0.5	0.981818	0.619048	0.7
0.619048	0.6	0.7	0.666667
0.9	0.533333	0.417582	0.392857
0.571429	0.616667	0.622222	0.5
0.490909	0.419048	0.583333	0.571429
0.666667	0.637363	0.5	0.533333
0.5	0.333333	0.6	0.7
0.6	0.8	0.6	0.742105
1	0.8	0.6	0.833333
0.571429	0.466667	0.833333	0.695238
0.666667	0.666667	0.972222	0.730769
0.611111	0.583333	0.933333	0.678571
0.392857	0.809524	0.6	0.833333
0.6	0.857143	0.571429	0.833333
0.466667	0.809524	0.822222	0.388889
0.571429	0.533333	0.571429	0.47619
0.619048	0.515152	1	0.488889
0.6	0.581818	0.535714	0.4
0.533333	0.454545	0.7	0.555556
0.5	0.833333	0.472222	0.666667
0.333333	0.6	0.666667	0.514286
0.266667	0.6	0.571429	0.619048
0.619048	0.7	0.809524	0.545455
0.5	0.611111	0.666667	0.515152
0.490909	0.571429	1	0.714286
0.5	1	1	0.611111
0.5	0.666667	0.47619	0.642857
0.4	0.666667	0.464286	0.527778
0.535714	0.444444		0.619048
0.6	0.488889		0.615385
0.444444	0.6		0.8
0.533333	0.444444		0.47619
0.52381	0.333333		0.580952
0.466667	0.333333		0.428571
0.516484	0.5		0.464286
0.733333	0.6		0.535714
0.345455	0.428571		0.5
0.545455	0.7		0.666667
0.393939	0.428571		0.530303
0.571429	0.333333		0.714286
0.5	0.472727		0.75
0.619048	0.6		0.678571
0.535714	0.714286		0.333333
0.666667	0.681818		0.333333
0.535714	0.681818		0.47619
0.6	0.636364		0.8
0.6	0.571429		0.714286
0.5	0.6		0.733333
0.444444	0.428571		0.47619
0.52381	0.428571		0.644444
0.833333	0.4		0.5
0.392857	0.444444		0.733333
0.892857	0.428571		0.6
0.538462	0.6		0.727273
0.5	0.439394
0.466667	0.666667
0.527273	1
0.351648	0.619048
0.733333	0.7
0.527778
0.571429
0.619048
0.666667
0.666667
0.444444
0.535714
0.533333
0.6
0.5
0.6
0.6
0.571429
0.571429
0.666667
0.381818
0.466667
0.5
0.47619
0.666667
0.5
0.5
0.666667
0.6
0.6
0.5
0.619048
0.5
0.333333
0.761905
0.75
0.761905
0.7

## Sheet: 1e
Unnamed: 0	Path length	Unnamed: 2	Unnamed: 3	Unnamed: 4	Unnamed: 5
1	5.40441	4.58484	5.72099	7.03616
2	17.0006	10.6779	13.3453	16.0692
3	27.0374	16.4358	18.7555	21.4701
4	26.2592	19.6389	19.6281	19.8899
5	16.1366	18.9528	17.2284	15.2909
6	5.84252	15.1521	11.6383	10
7	2.26716	9.59337	6.95899	5.9827
8	0.0520833	4.07892	3.95942	2.74371
9	0	0.834756	1.96335	1.18711
10	0	0.0505913	0.703534	0.330189
11	0	0	0.0981675	0

## Sheet: 1f
B follicle	Random network
3.5758	2.39709
4.47284	2.5293
4.29336	2.45638
3.97413	2.35685

## Sheet: 2d
Model 1	Model 2
46.5	34
47	36
46	35
48	33
44	37
46	35
46	35
45	35
46	35
46	35
45	35
47	35
47	35
31	35
44	34
44	35
47	35
45	35
41.5	34
49	37
43	35
49	34
45	35
46	35
48	35
38	35
44	36
41	36
43	34
43	35
45	35
43	33
45	35
47	35
43	34
46	35.5
46.5	35
49	35
43	36
40.5	35
42	36
45	35
44	36
44	34
44	34.5
31	35
45	34
47.5	37
46	34
47	35
43	34
46	35
43	35
45.5	36
44	35
42.5	36
48	35
46	35
46	34
46	34
46	36
46	34
46	34
44.5	35
46	34
47	35
45	36
43	36
47	37
45	36
47	35
45	33
46.5	36
44	34
42	35
44	35
46	34
47.5	34
43	34
47	35
45	35
45	35
40	36
48	35
46	35
48	34.5
44	35
46	36
43	35
44	35
46	34
44	35
44.5	36
45	36
43.5	35.5
43	34
47	35
44	34
45	34
45	35
42	36
47	36
43	36
46	35
43	34
44.5	34
46.5	34
40	36
45	35
45	35
45.5	34.5
44	36
44	34
44	35
47	34
43.5	36
46	34
46	37
45	34
45	35
44	35
47	36
43	35
43	36
44	35
41.5	36
47.5	36
44	34
45	34
42	35
45	34
45	37
43	35
44	35
45	36
45	36.5
46	37
45	35
43	36
45	34
48	35
43	34
45	36
46	35
45	36
43	35
46	35
47	35
43	35
44	36
43	35
45	35
44	35
42	36
43	36
44	37
43	36
44	36
44	35
44.5	34
46	35
41	35.5
45	36
47	34
46	33
46	36
49	34
45	37
47	34
47	35
46	35
47	34
47	35
43	35
44	34
44	35.5
41	36
41	35
44	35
46	35
46	36
45	35
45	34
43	35
45	35
46	36
47	35
45	35.5
46	35
46	35
46	34
43	34
45	35
46	35
44.5	35
41	36
47	34.5
41	36
45	35
42	36

## Sheet: 2e_decayrate
	decayrate
1	14.8704
2	2.43625
3	14.3181
4	3.82302
5	5.41225
6	5.89424
7	5.82264
8	5.41225
9	7.1291
10	5.26225
11	3.14542
12	4.85594
13	5.26225
14	1.61785
15	13.9068
16	14.8584
17	7.12008
18	15.0881
19	2.32084
20	12.4607
21	2.14625
22	7.22061
23	15.5269
24	4.45496
25	10.8307
26	15.5941
27	15.5968
28	4.49734
29	7.11683
30	2.28661
31	1.83518
32	15.0326
33	15.4235
34	13.9068
35	7.6161
36	14.5693
37	13.8825
38	13.7714
39	1.62511
40	6.06182
41	2.90486
42	3.15353
43	5.61447
44	14.1245
45	4.54882
46	3.87141
47	4.96061
48	5.58629
49	3.05724
50	3.24824
51	14.9379
52	5.95391
53	13.4227
54	14.6994
55	14.2015
56	15.3814
57	13.6302
58	4.9421
59	14.159
60	2.28661
61	14.9065
62	4.0108
63	4.6163
64	7.11683
65	5.91743
66	5.1307
67	14.142
68	2.66346
69	14.5898
70	2.28318
71	6.80578
72	7.54841
73	1.61117
74	8.79963
75	3.38886
76	3.91998
77	3.78138
78	13.3566
79	1.80431
80	1.64509
81	14.9895
82	4.64653
83	3.07973
84	1.68542
85	6.07259
86	4.55824
87	1.77473
88	2.77269
89	2.53388
90	6.55805
91	2.61361
92	4.61506
93	1.76637
94	14.8794
95	12.5605
96	3.03146
97	2.43625
98	15.4376
99	4.40465
100	5.83931
101	2.60474
102	6.43112
103	3.27239
104	14.8794
105	1.73301
106	14.738
107	1.62715
108	15.5965
109	7.11683
110	6.80141
111	12.9634
112	14.5971
113	2.60474
114	1.67172
115	3.05724
116	13.9085
117	2.84883
118	8.16124
119	5.20784
120	14.2598
121	2.28318
122	15.2044
123	1.61671
124	1.77482
125	1.63365
126	1.64974
127	6.69936
128	2.55391
129	1.75006
130	4.91713
131	1.63617
132	15.4376
133	5.89462
134	5.2255
135	15.0043
136	12.7416
137	5.83931
138	3.7034
139	15.5087
140	14.7002
141	5.13957
142	2.81931
143	14.2598
144	14.6445
145	13.1448
146	1.80431
147	5.58629
148	1.64775
149	5.04333
150	1.71578
151	14.7326
152	1.72777
153	1.62715
154	14.8719
155	1.95973
156	1.82052
157	5.44822
158	5.83931
159	6.6295
160	7.3424
161	5.26225
162	3.05724
163	5.1611
164	14.744
165	1.62536
166	15.3175
167	3.53171
168	14.6558
169	4.94028
170	5.58878
171	15.5884
172	6.47468
173	2.16505
174	7.22061
175	14.7235
176	12.8522
177	3.06533
178	2.32084
179	5.20784
180	6.448
181	2.77662
182	4.94623
183	12.7416
184	1.63518
185	5.78067
186	5.20784
187	14.5886
188	4.20789
189	3.87141
190	1.60212
191	14.1792
192	4.0108
193	1.76852
194	5.13957
195	13.2399
196	7.67694
197	13.4227
198	4.54613
199	6.08338
200	1.60589

[truncated: 18 more sheets: 2e_diffusion, 2f, 3b, 3c, 3d, 4b, 4c, 5a, 5b, 5c, 5d, 5e, 5f, 5g, 6b, 6f, 6g, 6h]
